# Supplementary material for: Crystal structure of poly[(4-amino­pyridine-κN)(N,N-di­methyl­formamide-κO)(μ3-pyridine-3,5-di­carboxyl­ato-κ3 N:O 3:O 5)copper(II)]
Source: Acta Crystallogr E Crystallogr Commun. 2016 Mar 4;72(Pt 4):440–3. doi: 10.1107/S205698901600342X (PMC4910328; doi:10.1107/S205698901600342X)
Supplement: Supplementary file 1 [file e-72-00440-sup1.cif]

##############################################################################
#                                                                            #
# This CIF contains the data in a paper accepted for publication in          #
# Acta Crystallographica Section E. It conforms to the requirements of       #
# Notes for Authors for Acta Crystallographica Section E, and has been       #
# peer reviewed under the auspices of the IUCr Commission on Journals.       #
#                                                                            #
# Full details of the Crystallographic Information File format               #
# are given in the paper "The Crystallographic Information File (CIF):       #
# a New Standard Archive File for Crystallography" by S. R. Hall, F. H.      #
# Allen and I. D. Brown [Acta Cryst. (1991), A47, 655-685].                  #
#                                                                            #
# The current version of the core CIF dictionary is obtainable from          #
# ftp://ftp.iucr.org/pub/cif_core.dic.                                       #
#                                                                            #
# Software is freely available for graphical display of the structure(s)     #
# in this CIF. For information consult the CIF software page                 #
# http://www.iucr.org/resources/cif/software.                                #
#                                                                            #
# This file may be used for bona fide research purposes within the           #
# scientific community so long as proper attribution is given to the journal # 
# article from which it was obtained.                                        #
#                                                                            #
##############################################################################
data_I
_database_code_depnum_ccdc_archive 'CCDC 1456364'
_audit_creation_method     SHELXL-97
_journal_date_recd_electronic     2016-02-19
_journal_date_accepted     2016-02-27
_journal_name_full     'Acta Crystallographica, Section E'
_journal_year     2016
_journal_volume     72
_journal_issue      4
_journal_page_first     440
_journal_page_last     443
_journal_paper_category     GM
_journal_paper_doi     10.1107/S205698901600342X
_journal_coeditor_code     LH5806
_publ_contact_author_name     'Lei Han'
_publ_contact_author_address
;
Institute of Inorganic Materials,
School of Materials Science and Chemical Engineering,
Ningbo University, Ningbo, Zhejiang 315211, People's Republic of China
;
_publ_contact_author_email     'hanlei@nbu.edu.cn'
_publ_contact_author_fax     ?
_publ_contact_author_phone     ?
_publ_section_title
;\
Crystal structure of
poly[(4-aminopyridine-\k<i>N</i>)(<i>N</i>,<i>N</i>-dimethylformamide-\
\k<i>O</i>)(\m~3~-pyridine-3,5-dicarboxylato-\k^3^<i>N</i>:<i>O</i>^3^:\
<i>O</i>^5^)copper(II)]
;
_publ_section_title_footnote     .
loop_
    _publ_author_name
    _publ_author_footnote
    _publ_author_address
    'Shen, Cheng-Chen' .
;
Institute of Inorganic Materials,
School of Materials Science and Chemical Engineering,
Ningbo University, Ningbo, Zhejiang 315211, People's Republic of China
;
    'Hua, Xiu-Ni' .
;
Institute of Inorganic Materials,
School of Materials Science and Chemical Engineering,
Ningbo University, Ningbo, Zhejiang 315211, People's Republic of China
;
    'Han, Lei' .
;
Institute of Inorganic Materials,
School of Materials Science and Chemical Engineering,
Ningbo University, Ningbo, Zhejiang 315211, People's Republic of China
;
_publ_section_synopsis
;
An amino-functionalized chiral metal--organic framework with (10,3)-<i>a</i>
topology has been constructed <i>via</i> the assembly of the achiral
triconnected building block pyridine-3,5-dicarboxylate and a triconnected
Cu^II^ centre.
;
_chemical_name_systematic
;\
Poly[(4-aminopyridine-\k<i>N</i>)(<i>N</i>,<i>N</i>-dimethylformamide-\
\k<i>O</i>)(\m~3~-pyridine-3,5-dicarboxylato-\
\k^3^<i>N</i>:<i>O</i>^3^:<i>O</i>^5^)copper(II)]
;
_chemical_name_common     ?
_chemical_formula_moiety     'C15 H16 Cu N4 O5'
_chemical_formula_sum     'C15 H16 Cu N4 O5'
_chemical_formula_iupac     '[Cu (C7 H3 N O4) (C5 H6 N2) (C3 H7 N O)]'
_chemical_formula_weight     395.86
_chemical_melting_point     ?
_symmetry_cell_setting     orthorhombic
_symmetry_space_group_name_H-M     'P 21 21 21'
_space_group_name_Hall     'P 2ac 2ab'
loop_
    _symmetry_equiv_pos_as_xyz
    'x, y, z'
    '-x+1/2, -y, z+1/2'
    '-x, y+1/2, -z+1/2'
    'x+1/2, -y+1/2, -z'
_cell_length_a     8.3365(17)
_cell_length_b     10.453(2)
_cell_length_c     19.030(4)
_cell_angle_alpha     90.00
_cell_angle_beta     90.00
_cell_angle_gamma     90.00
_cell_volume     1658.2(6)
_cell_formula_units_Z     4
_cell_measurement_reflns_used     2974
_cell_measurement_theta_min     3.13
_cell_measurement_theta_max     27.47
_cell_measurement_temperature     293(2)
_exptl_crystal_description     block
_exptl_crystal_colour     blue
_exptl_crystal_size_max     0.24
_exptl_crystal_size_mid     0.20
_exptl_crystal_size_min     0.19
_exptl_crystal_density_diffrn     1.586
_exptl_crystal_density_meas     ?
_exptl_crystal_density_method     'not measured'
_exptl_crystal_F_000     812
_exptl_absorpt_coefficient_mu     1.352
_exptl_absorpt_correction_type     analytical
_exptl_absorpt_process_details
;
[based on measured indexed crystal faces using
SHELXL2014 (Sheldrick, 2015<i>b</i>)]
;
_exptl_absorpt_correction_T_min     0.716
_exptl_absorpt_correction_T_max     0.773
_exptl_special_details     ?
_diffrn_ambient_temperature     293(2)
_diffrn_radiation_type     MoK\a
_diffrn_radiation_wavelength     0.71073
_diffrn_radiation_source     'fine-focus sealed tube'
_diffrn_radiation_monochromator     graphite
_diffrn_measurement_device_type     'Bruker APEXII DUO CCD'
_diffrn_measurement_method     '\w-scans'
_diffrn_detector_area_resol_mean     ?
_diffrn_reflns_number     16376
_diffrn_reflns_av_R_equivalents     0.0514
_diffrn_reflns_av_sigmaI/netI     0.0449
_diffrn_reflns_theta_min     3.13
_diffrn_reflns_theta_max     27.47
_diffrn_reflns_theta_full     27.47
_diffrn_measured_fraction_theta_max     0.998
_diffrn_measured_fraction_theta_full     0.998
_diffrn_reflns_limit_h_min     -10
_diffrn_reflns_limit_h_max     10
_diffrn_reflns_limit_k_min     -13
_diffrn_reflns_limit_k_max     13
_diffrn_reflns_limit_l_min     -24
_diffrn_reflns_limit_l_max     22
_diffrn_standards_number     ?
_diffrn_standards_interval_count     ?
_diffrn_standards_interval_time     ?
_diffrn_standards_decay_%     ?
_refine_special_details
;
 Refinement of F^2^ against ALL reflections.  The weighted R-factor wR and
 goodness of fit S are based on F^2^, conventional R-factors R are based
 on F, with F set to zero for negative F^2^. The threshold expression of
 F^2^ > 2sigma(F^2^) is used only for calculating R-factors(gt) etc. and is
 not relevant to the choice of reflections for refinement.  R-factors based
 on F^2^ are statistically about twice as large as those based on F, and R-
 factors based on ALL data will be even larger.
;
_reflns_number_total     3799
_reflns_number_gt     2926
_reflns_threshold_expression     'I>2\s(I)'
_refine_ls_structure_factor_coef     Fsqd
_refine_ls_matrix_type     full
_refine_ls_R_factor_all     0.0635
_refine_ls_R_factor_gt     0.0385
_refine_ls_wR_factor_gt     0.0868
_refine_ls_wR_factor_ref     0.1322
_refine_ls_goodness_of_fit_ref     1.145
_refine_ls_restrained_S_all     1.145
_refine_ls_number_reflns     3799
_refine_ls_number_parameters     226
_refine_ls_number_restraints     0
_refine_ls_hydrogen_treatment     constr
_refine_ls_weighting_scheme     calc
_refine_ls_weighting_details
         'calc w=1/[\s^2^(Fo^2^)+(0.0573P)^2^+1.9518P] where P=(Fo^2^+2Fc^2^)/3'
_atom_sites_solution_hydrogens     geom
_atom_sites_solution_primary     direct
_atom_sites_solution_secondary     difmap
_refine_ls_shift/su_max     0.013
_refine_ls_shift/su_mean     0.001
_refine_diff_density_max     0.793
_refine_diff_density_min     -1.165
_refine_ls_extinction_method     none
_refine_ls_extinction_coef     ?
_refine_ls_abs_structure_details
;
Flack (1983), 1619 Friedel pairs
;
_refine_ls_abs_structure_Flack     0.00(2)
loop_
    _atom_type_symbol
    _atom_type_description
    _atom_type_scat_dispersion_real
    _atom_type_scat_dispersion_imag
    _atom_type_scat_source
    'C' 'C' 0.0033 0.0016
                         'International Tables Vol C Tables 4.2.6.8 and 6.1.1.4'
    'H' 'H' 0.0000 0.0000
                         'International Tables Vol C Tables 4.2.6.8 and 6.1.1.4'
    'N' 'N' 0.0061 0.0033
                         'International Tables Vol C Tables 4.2.6.8 and 6.1.1.4'
    'O' 'O' 0.0106 0.0060
                         'International Tables Vol C Tables 4.2.6.8 and 6.1.1.4'
    'Cu' 'Cu' 0.3201 1.2651
                         'International Tables Vol C Tables 4.2.6.8 and 6.1.1.4'
_computing_data_collection
;
APEX2 (Bruker, 2014)
;
_computing_cell_refinement
;
SAINT (Bruker, 2014)
;
_computing_data_reduction
;
SAINT (Bruker, 2014)
;
_computing_structure_solution
;
<i>SHELXT</i> (Sheldrick, 2015<i>a</i>)
;
_computing_structure_refinement
;
SHELXL2014 (Sheldrick, 2015<i>b</i>)
;
_computing_molecular_graphics
;
XP in SHELXTL-plus (Sheldrick, 2008)
;
_computing_publication_material
;
publCIF (Westrip, 2010)
;
loop_
    _atom_site_type_symbol
    _atom_site_label
    _atom_site_fract_x
    _atom_site_fract_y
    _atom_site_fract_z
    _atom_site_U_iso_or_equiv
    _atom_site_adp_type
    _atom_site_calc_flag
    _atom_site_refinement_flags
    _atom_site_occupancy
    _atom_site_symmetry_multiplicity
    _atom_site_disorder_assembly
    _atom_site_disorder_group
    Cu Cu1 -0.23946(7) 0.10503(5) 0.62338(2) 0.02797(16) Uani d . 1 1 . .
    O O1 0.0648(5) 0.3766(4) 0.83488(17) 0.0497(10) Uani d . 1 1 . .
    O O2 0.2102(4) 0.5278(3) 0.78331(16) 0.0348(8) Uani d . 1 1 . .
    O O3 0.3228(5) 0.4977(4) 0.5253(2) 0.0498(11) Uani d . 1 1 . .
    O O4 0.2342(5) 0.3222(3) 0.47057(14) 0.0337(7) Uani d . 1 1 . .
    O O5 -0.4048(6) 0.2700(4) 0.6723(3) 0.0605(12) Uani d . 1 1 . .
    N N1 -0.0413(5) 0.2178(4) 0.63928(18) 0.0284(8) Uani d . 1 1 . .
    N N2 -0.4300(5) -0.0057(4) 0.6043(2) 0.0347(10) Uani d . 1 1 . .
    N N3 -0.8209(6) -0.2450(6) 0.5764(3) 0.0705(18) Uani d . 1 1 . .
    H H3A -0.8050 -0.3239 0.5657 0.085 Uiso calc R 1 1 . .
    H H3B -0.9170 -0.2170 0.5822 0.085 Uiso calc R 1 1 . .
    N N4 -0.3401(8) 0.4804(5) 0.6705(3) 0.0625(17) Uani d . 1 1 . .
    C C1 0.2489(6) 0.3962(4) 0.5239(2) 0.0315(9) Uani d . 1 1 . .
    C C2 0.0476(6) 0.2565(4) 0.5840(2) 0.0291(10) Uani d . 1 1 . .
    H H2A 0.0301 0.2180 0.5406 0.035 Uiso calc R 1 1 . .
    C C3 0.1883(6) 0.4086(5) 0.6536(2) 0.0297(10) Uani d . 1 1 . .
    H H3C 0.2624 0.4745 0.6582 0.036 Uiso calc R 1 1 . .
    C C4 0.1634(6) 0.3505(4) 0.5889(2) 0.0267(9) Uani d . 1 1 . .
    C C5 -0.0125(6) 0.2721(5) 0.7013(2) 0.0310(10) Uani d . 1 1 . .
    H H5A -0.0716 0.2450 0.7400 0.037 Uiso calc R 1 1 . .
    C C6 0.1011(6) 0.3670(4) 0.7112(2) 0.0278(10) Uani d . 1 1 . .
    C C7 0.1250(6) 0.4263(5) 0.7828(2) 0.0316(11) Uani d . 1 1 . .
    C C8 -0.5796(7) 0.0376(5) 0.6086(3) 0.0448(13) Uani d . 1 1 . .
    H H8A -0.5945 0.1240 0.6183 0.054 Uiso calc R 1 1 . .
    C C9 -0.7126(7) -0.0366(5) 0.5999(3) 0.0502(15) Uani d . 1 1 . .
    H H9A -0.8141 -0.0008 0.6045 0.060 Uiso calc R 1 1 . .
    C C10 -0.6962(7) -0.1657(6) 0.5839(3) 0.0458(14) Uani d . 1 1 . .
    C C11 -0.5405(7) -0.2092(5) 0.5747(3) 0.0521(15) Uani d . 1 1 . .
    H H11A -0.5225 -0.2933 0.5608 0.062 Uiso calc R 1 1 . .
    C C12 -0.4130(7) -0.1294(5) 0.5860(3) 0.0454(13) Uani d . 1 1 . .
    H H12A -0.3100 -0.1621 0.5808 0.055 Uiso calc R 1 1 . .
    C C13 -0.3972(9) 0.3755(6) 0.7001(4) 0.0610(17) Uani d . 1 1 . .
    H H13A -0.4348 0.3824 0.7460 0.073 Uiso calc R 1 1 . .
    C C14 -0.330(2) 0.5962(7) 0.7100(5) 0.164(7) Uani d . 1 1 . .
    H H14A -0.3715 0.5821 0.7564 0.246 Uiso calc R 1 1 . .
    H H14B -0.3920 0.6616 0.6872 0.246 Uiso calc R 1 1 . .
    H H14C -0.2201 0.6229 0.7130 0.246 Uiso calc R 1 1 . .
    C C15 -0.2832(11) 0.4792(7) 0.5991(4) 0.076(2) Uani d . 1 1 . .
    H H15A -0.2989 0.3957 0.5793 0.114 Uiso calc R 1 1 . .
    H H15B -0.1711 0.5001 0.5983 0.114 Uiso calc R 1 1 . .
    H H15C -0.3418 0.5411 0.5720 0.114 Uiso calc R 1 1 . .
loop_
    _atom_site_aniso_label
    _atom_site_aniso_U_11
    _atom_site_aniso_U_22
    _atom_site_aniso_U_33
    _atom_site_aniso_U_12
    _atom_site_aniso_U_13
    _atom_site_aniso_U_23
    Cu1 0.0355(3) 0.0291(3) 0.0193(2) -0.0032(3) -0.0035(2) 0.0024(2)
    O1 0.054(2) 0.074(3) 0.0212(16) -0.017(2) 0.0063(16) -0.0070(18)
    O2 0.044(2) 0.0349(16) 0.0254(15) -0.0002(16) -0.0046(15) -0.0092(14)
    O3 0.064(3) 0.049(2) 0.0366(19) -0.0273(19) 0.0124(19) -0.0012(17)
    O4 0.051(2) 0.0313(15) 0.0188(12) 0.0015(17) 0.0056(16) 0.0016(12)
    O5 0.058(3) 0.047(2) 0.077(3) -0.005(2) 0.005(2) -0.022(2)
    N1 0.033(2) 0.034(2) 0.0183(17) -0.0005(17) 0.0000(15) 0.0018(16)
    N2 0.033(2) 0.038(2) 0.033(2) 0.0032(17) -0.0033(18) -0.0002(17)
    N3 0.038(3) 0.061(3) 0.113(5) -0.018(3) 0.012(3) -0.036(3)
    N4 0.101(5) 0.037(3) 0.050(3) 0.003(3) -0.014(3) -0.001(2)
    C1 0.035(2) 0.036(2) 0.0233(17) -0.001(3) 0.001(2) 0.0029(18)
    C2 0.036(3) 0.034(2) 0.0174(19) -0.002(2) 0.0006(18) -0.0017(19)
    C3 0.031(2) 0.032(2) 0.026(2) -0.001(2) 0.0001(17) -0.002(2)
    C4 0.031(2) 0.027(2) 0.022(2) 0.0041(18) 0.0027(18) -0.0020(18)
    C5 0.038(3) 0.038(3) 0.0168(19) -0.002(2) -0.0006(19) 0.0007(19)
    C6 0.031(2) 0.033(2) 0.0201(19) 0.0017(19) -0.0031(17) 0.0007(18)
    C7 0.025(2) 0.046(3) 0.024(2) 0.001(2) 0.0020(18) -0.006(2)
    C8 0.047(3) 0.032(3) 0.056(4) -0.002(2) -0.003(3) -0.007(3)
    C9 0.036(3) 0.044(3) 0.070(4) 0.004(3) 0.000(3) -0.014(3)
    C10 0.036(3) 0.046(3) 0.056(3) -0.005(2) 0.004(2) -0.015(3)
    C11 0.047(3) 0.038(3) 0.071(4) -0.001(3) -0.003(3) -0.016(3)
    C12 0.038(3) 0.033(3) 0.065(4) -0.004(2) -0.002(3) -0.016(3)
    C13 0.069(4) 0.057(4) 0.057(4) 0.004(3) -0.005(3) -0.011(3)
    C14 0.37(2) 0.047(4) 0.079(6) -0.036(8) -0.019(9) -0.014(4)
    C15 0.096(7) 0.053(4) 0.079(5) 0.029(4) 0.008(4) 0.011(3)
_geom_special_details
;
 All esds (except the esd in the dihedral angle between two l.s. planes)
 are estimated using the full covariance matrix.  The cell esds are taken
 into account individually in the estimation of esds in distances, angles
 and torsion angles; correlations between esds in cell parameters are only
 used when they are defined by crystal symmetry.  An approximate (isotropic)
 treatment of cell esds is used for estimating esds involving l.s. planes.
;
loop_
    _geom_bond_atom_site_label_1
    _geom_bond_atom_site_label_2
    _geom_bond_site_symmetry_2
    _geom_bond_distance
    _geom_bond_publ_flag
    Cu1 O4 4_456 1.955(3) ?
    Cu1 O2 3_546 1.966(3) ?
    Cu1 N2 . 1.999(4) ?
    Cu1 N1 . 2.052(4) ?
    Cu1 O5 . 2.396(4) ?
    O1 C7 . 1.226(6) ?
    O2 C7 . 1.277(6) ?
    O2 Cu1 3_556 1.966(3) ?
    O3 C1 . 1.228(6) ?
    O4 C1 . 1.281(5) ?
    O4 Cu1 4_556 1.955(3) ?
    O5 C13 . 1.225(7) ?
    N1 C5 . 1.332(6) ?
    N1 C2 . 1.349(6) ?
    N2 C8 . 1.330(7) ?
    N2 C12 . 1.346(6) ?
    N3 C10 . 1.337(7) ?
    N3 H3A . 0.8600 ?
    N3 H3B . 0.8600 ?
    N4 C13 . 1.322(8) ?
    N4 C14 . 1.428(9) ?
    N4 C15 . 1.440(9) ?
    C1 C4 . 1.506(6) ?
    C2 C4 . 1.381(7) ?
    C2 H2A . 0.9300 ?
    C3 C6 . 1.384(6) ?
    C3 C4 . 1.388(6) ?
    C3 H3C . 0.9300 ?
    C5 C6 . 1.384(7) ?
    C5 H5A . 0.9300 ?
    C6 C7 . 1.511(6) ?
    C8 C9 . 1.362(8) ?
    C8 H8A . 0.9300 ?
    C9 C10 . 1.390(8) ?
    C9 H9A . 0.9300 ?
    C10 C11 . 1.387(8) ?
    C11 C12 . 1.368(8) ?
    C11 H11A . 0.9300 ?
    C12 H12A . 0.9300 ?
    C13 H13A . 0.9300 ?
    C14 H14A . 0.9600 ?
    C14 H14B . 0.9600 ?
    C14 H14C . 0.9600 ?
    C15 H15A . 0.9600 ?
    C15 H15B . 0.9600 ?
    C15 H15C . 0.9600 ?
loop_
    _geom_angle_atom_site_label_1
    _geom_angle_atom_site_label_2
    _geom_angle_atom_site_label_3
    _geom_angle_site_symmetry_1
    _geom_angle_site_symmetry_3
    _geom_angle
    _geom_angle_publ_flag
    O4 Cu1 O2 4_456 3_546 178.46(14) ?
    O4 Cu1 N2 4_456 . 88.29(16) ?
    O2 Cu1 N2 3_546 . 91.42(16) ?
    O4 Cu1 N1 4_456 . 90.10(14) ?
    O2 Cu1 N1 3_546 . 90.16(14) ?
    N2 Cu1 N1 . . 177.93(16) ?
    O4 Cu1 O5 4_456 . 90.59(16) ?
    O2 Cu1 O5 3_546 . 90.93(16) ?
    N2 Cu1 O5 . . 91.74(16) ?
    N1 Cu1 O5 . . 89.57(16) ?
    C7 O2 Cu1 . 3_556 114.6(3) ?
    C1 O4 Cu1 . 4_556 118.5(3) ?
    C13 O5 Cu1 . . 141.8(5) ?
    C5 N1 C2 . . 117.7(4) ?
    C5 N1 Cu1 . . 121.4(3) ?
    C2 N1 Cu1 . . 120.0(3) ?
    C8 N2 C12 . . 116.2(5) ?
    C8 N2 Cu1 . . 122.5(3) ?
    C12 N2 Cu1 . . 121.3(4) ?
    C10 N3 H3A . . 120.0 ?
    C10 N3 H3B . . 120.0 ?
    H3A N3 H3B . . 120.0 ?
    C13 N4 C14 . . 120.0(7) ?
    C13 N4 C15 . . 121.0(6) ?
    C14 N4 C15 . . 119.0(7) ?
    O3 C1 O4 . . 126.0(4) ?
    O3 C1 C4 . . 119.6(4) ?
    O4 C1 C4 . . 114.4(4) ?
    N1 C2 C4 . . 123.0(4) ?
    N1 C2 H2A . . 118.5 ?
    C4 C2 H2A . . 118.5 ?
    C6 C3 C4 . . 119.1(4) ?
    C6 C3 H3C . . 120.5 ?
    C4 C3 H3C . . 120.5 ?
    C2 C4 C3 . . 118.4(4) ?
    C2 C4 C1 . . 120.1(4) ?
    C3 C4 C1 . . 121.3(4) ?
    N1 C5 C6 . . 123.3(4) ?
    N1 C5 H5A . . 118.4 ?
    C6 C5 H5A . . 118.4 ?
    C3 C6 C5 . . 118.5(4) ?
    C3 C6 C7 . . 121.1(4) ?
    C5 C6 C7 . . 120.4(4) ?
    O1 C7 O2 . . 125.0(5) ?
    O1 C7 C6 . . 120.1(4) ?
    O2 C7 C6 . . 114.9(4) ?
    N2 C8 C9 . . 124.2(5) ?
    N2 C8 H8A . . 117.9 ?
    C9 C8 H8A . . 117.9 ?
    C8 C9 C10 . . 119.9(5) ?
    C8 C9 H9A . . 120.0 ?
    C10 C9 H9A . . 120.0 ?
    N3 C10 C11 . . 120.7(5) ?
    N3 C10 C9 . . 123.3(5) ?
    C11 C10 C9 . . 116.0(5) ?
    C12 C11 C10 . . 120.5(5) ?
    C12 C11 H11A . . 119.8 ?
    C10 C11 H11A . . 119.8 ?
    N2 C12 C11 . . 123.0(5) ?
    N2 C12 H12A . . 118.5 ?
    C11 C12 H12A . . 118.5 ?
    O5 C13 N4 . . 125.5(6) ?
    O5 C13 H13A . . 117.3 ?
    N4 C13 H13A . . 117.3 ?
    N4 C14 H14A . . 109.5 ?
    N4 C14 H14B . . 109.5 ?
    H14A C14 H14B . . 109.5 ?
    N4 C14 H14C . . 109.5 ?
    H14A C14 H14C . . 109.5 ?
    H14B C14 H14C . . 109.5 ?
    N4 C15 H15A . . 109.5 ?
    N4 C15 H15B . . 109.5 ?
    H15A C15 H15B . . 109.5 ?
    N4 C15 H15C . . 109.5 ?
    H15A C15 H15C . . 109.5 ?
    H15B C15 H15C . . 109.5 ?
loop_
    _geom_hbond_atom_site_label_D
    _geom_hbond_atom_site_label_H
    _geom_hbond_atom_site_label_A
    _geom_hbond_site_symmetry_A
    _geom_hbond_distance_DH
    _geom_hbond_distance_HA
    _geom_hbond_distance_DA
    _geom_hbond_angle_DHA
    N3 H3A O3 1_445 0.86 2.28 3.101(7) 159.4
    N3 H3B O1 3_446 0.86 2.23 2.933(7) 139.0
