# Supplementary material for: Crystal structure of poly[(4-amino­pyridine-κN)(N,N-di­methyl­formamide-κO)(μ3-pyridine-3,5-di­carboxyl­ato-κ3 N:O 3:O 5)copper(II)]
Source: Acta Crystallogr E Crystallogr Commun. 2016 Mar 4;72(Pt 4):440–3. doi: 10.1107/S205698901600342X (PMC4910328; doi:10.1107/S205698901600342X)
Supplement: Supplementary file 2 [file e-72-00440-Isup2.hkl]

# 
# h,k,l, Fc-squared, Fo-squared, sigma(Fo-squared) and status flag 
# 
data_I
_shelx_title ' A in P2(1)2(1)2(1)' 
_shelx_refln_list_code          4 
_shelx_F_calc_maximum      181.37 
_exptl_crystal_F_000       812.00 
_reflns_d_resolution_high  0.7704 
 
loop_ 
 _symmetry_equiv_pos_as_xyz 
 'x, y, z' 
 '-x+1/2, -y, z+1/2' 
 '-x, y+1/2, -z+1/2' 
 'x+1/2, -y+1/2, -z' 
 
_cell_length_a     8.3365 
_cell_length_b    10.4526 
_cell_length_c    19.0301 
_cell_angle_alpha  90.000 
_cell_angle_beta   90.000 
_cell_angle_gamma  90.000 
 
_shelx_F_squared_multiplier     1.000 
 
loop_ 
 _refln_index_h 
 _refln_index_k 
 _refln_index_l 
 _refln_F_squared_calc 
 _refln_F_squared_meas 
 _refln_F_squared_sigma 
 _refln_observed_status 
   2   0   0    21889.31    20734.53    232.20 o 
   4   0   0     5693.87     5434.60    133.23 o 
   6   0   0     4395.67     4234.89    168.09 o 
   8   0   0       49.62       70.31     35.15 o 
  10   0   0      100.16        1.25     19.06 o 
   1   1   0    16246.91    15966.94    111.42 o 
   2   1   0     3003.92     3209.48     37.91 o 
   3   1   0     3745.99     3144.81     36.57 o 
   4   1   0      454.06      392.60     16.89 o 
   5   1   0     3401.16     3094.17     44.50 o 
   6   1   0       93.46      120.49     16.04 o 
   7   1   0      799.58      840.51     28.11 o 
   8   1   0        2.06        7.89     13.07 o 
   9   1   0      206.10      175.43     79.01 o 
  10   1   0       26.15       25.67     18.37 o 
   0   2   0     2408.20     2451.86     54.95 o 
   1   2   0      248.50      274.48      5.16 o 
   2   2   0    15261.95    15563.76    112.85 o 
   3   2   0       13.77       30.50      5.48 o 
   4   2   0        1.10        6.33      6.11 o 
   5   2   0      649.71      695.15     19.83 o 
   6   2   0      232.81      242.79     17.18 o 
   7   2   0      546.57      568.92     27.14 o 
   8   2   0       11.30        1.17      8.98 o 
   9   2   0      188.93      124.97     55.60 o 
  10   2   0        1.90       -0.51      9.33 o 
   1   3   0     5078.98     4732.06     33.87 o 
   2   3   0      217.82      263.81      7.19 o 
   3   3   0     1522.55     1506.82     19.12 o 
   4   3   0      124.55      150.72      9.84 o 
   5   3   0     1019.63     1086.05     24.57 o 
   6   3   0      186.29      258.31     17.05 o 
   7   3   0      558.89      603.06     24.89 o 
   8   3   0      334.54      410.83     30.57 o 
   9   3   0      116.98       63.46     31.40 o 
  10   3   0       53.60       28.40     18.85 o 
   0   4   0      369.99      347.59      9.75 o 
   1   4   0      565.39      590.29     10.34 o 
   2   4   0     6427.87     6432.47     51.91 o 
   3   4   0      475.84      581.44     14.05 o 
   4   4   0     1109.16     1090.95     18.87 o 
   5   4   0      657.23      715.14     20.66 o 
   6   4   0     2431.86     2737.52     40.38 o 
   7   4   0       54.53       84.55     16.09 o 
   8   4   0      985.81     1058.38     36.83 o 
   9   4   0       98.43       83.75     39.16 o 
  10   4   0       77.45       51.54     26.37 o 
   1   5   0     7376.50     6901.85     62.05 o 
   2   5   0      359.15      433.83     10.16 o 
   3   5   0     2375.15     2209.52     28.15 o 
   4   5   0       56.88       52.61      8.47 o 
   5   5   0     1740.24     1789.49     29.20 o 
   6   5   0       52.83       41.79     11.65 o 
   7   5   0      939.10     1110.28     32.05 o 
   8   5   0        2.97        2.92     10.41 o 
   9   5   0      220.75       47.12     42.22 o 
  10   5   0       29.71       25.49     17.54 o 
   0   6   0     1100.03     1054.25     20.77 o 
   1   6   0      570.83      632.00     14.62 o 
   2   6   0       77.62       72.21      7.58 o 
   3   6   0       58.49       62.06      9.64 o 
   4   6   0      945.56      998.22     30.92 o 
   5   6   0       16.78        5.82     11.38 o 
   6   6   0      346.03      431.49     20.40 o 
   7   6   0        0.64       -2.88      9.25 o 
   8   6   0      316.75      299.49     74.04 o 
   9   6   0       89.00       52.25     27.41 o 
   1   7   0       98.20      118.36     12.81 o 
   2   7   0        0.97        1.21      4.89 o 
   3   7   0      556.58      496.27     13.88 o 
   4   7   0     1237.83     1272.48     28.22 o 
   5   7   0        0.29        1.30      8.40 o 
   6   7   0      255.13      305.58     22.86 o 
   7   7   0        1.59        1.16     12.12 o 
   8   7   0       75.31       67.32     22.96 o 
   9   7   0       37.67       15.20     15.98 o 
   0   8   0     4881.50     4938.44     77.77 o 
   1   8   0       10.62       15.03      8.74 o 
   2   8   0      183.36      208.95     12.90 o 
   3   8   0      158.00      155.74     14.71 o 
   4   8   0       83.01       83.37     11.73 o 
   5   8   0       98.91       67.58     17.75 o 
   6   8   0      359.90      448.39     30.32 o 
   7   8   0       65.14       36.02     19.06 o 
   8   8   0        2.21       20.28     20.49 o 
   1   9   0     1685.80     1701.58     29.72 o 
   2   9   0       15.11       22.53      9.77 o 
   3   9   0      959.51     1090.20     28.90 o 
   4   9   0        3.30       -2.53      6.77 o 
   5   9   0     1122.05     1370.04     33.36 o 
   6   9   0        3.49        3.52     13.51 o 
   7   9   0      127.10      114.77     51.55 o 
   8   9   0        7.85        7.98     16.30 o 
   0  10   0     1303.97     1402.70     41.25 o 
   1  10   0      107.85      120.80     14.45 o 
   2  10   0     1118.47     1242.99     32.54 o 
   3  10   0      169.42      166.68     18.16 o 
   4  10   0     1024.07     1163.26     30.95 o 
   5  10   0        9.18        3.19      9.70 o 
   6  10   0      337.01      441.71     28.53 o 
   7  10   0       32.84       40.18     19.59 o 
   1  11   0      576.14      614.12     21.52 o 
   2  11   0       75.58       61.92     12.66 o 
   3  11   0      314.28      311.21     23.54 o 
   4  11   0        2.73        7.76     11.82 o 
   5  11   0      154.66       77.66     49.79 o 
   6  11   0       22.66       10.74     20.83 o 
   0  12   0        1.58        1.16      9.53 o 
   1  12   0       33.00       28.33     13.76 o 
   2  12   0       89.87       68.68     14.67 o 
   3  12   0       89.09       46.81     19.18 o 
   4  12   0        0.06       -0.49      8.66 o 
   5  12   0       73.51       60.02     28.87 o 
   1  13   0       87.96       81.41     19.21 o 
   2  13   0        5.33       10.74     12.02 o 
   3  13   0      282.75      269.39     56.37 o 
   2   0   1     1131.79      925.99     12.93 o 
   3   0   1       44.37       43.89      6.22 o 
   4   0   1       42.83       36.53      8.81 o 
   5   0   1     1489.82     1343.44     28.48 o 
   6   0   1      542.77      532.57     21.03 o 
   7   0   1       16.39       26.95     12.76 o 
   8   0   1       56.87       48.19     23.60 o 
   9   0   1       64.90       17.17     17.19 o 
  10   0   1      201.43      140.03     61.87 o 
 -10   1   1      237.17       42.01     36.53 o 
  -9   1   1      151.35       90.26     44.83 o 
  -8   1   1      653.21      713.58     39.57 o 
  -7   1   1       66.32       74.40     16.66 o 
  -6   1   1     1292.43     1294.92     29.23 o 
  -5   1   1     1612.31     1559.98     27.07 o 
  -4   1   1     3304.47     3251.75     38.42 o 
  -3   1   1     2255.24     2084.15     23.84 o 
  -2   1   1    14732.42    14293.77    101.04 o 
  -1   1   1     2919.26     2648.16     28.42 o 
   1   1   1     3097.44     2864.36     18.91 o 
   2   1   1    15614.19    15068.14    120.29 o 
   3   1   1     2161.29     2005.14     24.23 o 
   4   1   1     3417.43     3342.50     40.85 o 
   5   1   1     1590.79     1516.17     26.70 o 
   6   1   1     1306.86     1312.05     29.20 o 
   7   1   1      105.45       98.77     17.68 o 
   8   1   1      658.45      716.21     32.11 o 
   9   1   1      159.41       76.92     45.96 o 
  10   1   1      231.01      155.99     69.46 o 
 -10   2   1      183.91       91.28     45.82 o 
  -9   2   1      408.58      472.46     66.96 o 
  -8   2   1      428.46      487.64     23.98 o 
  -7   2   1      334.98      377.79     23.05 o 
  -6   2   1      618.10      690.85     22.20 o 
  -5   2   1     1866.92     1836.64     29.58 o 
  -4   2   1     6674.05     6791.50     62.44 o 
  -3   2   1    13148.61    12840.88    122.82 o 
  -2   2   1     8024.88     7612.25     55.78 o 
  -1   2   1    19400.09    19145.82    128.33 o 
   0   2   1     1099.76     1096.73      9.45 o 
   1   2   1    18734.40    18868.12    116.45 o 
   2   2   1     7627.31     7361.85     50.60 o 
   3   2   1    13325.82    13058.84    113.71 o 
   4   2   1     6412.88     6581.42     67.02 o 
   5   2   1     1782.17     1754.91     37.01 o 
   6   2   1      609.67      691.17     27.79 o 
   7   2   1      348.76      406.90     24.38 o 
   8   2   1      403.69      440.69     26.16 o 
   9   2   1      437.65      553.00     30.99 o 
  10   2   1      193.25      118.80     51.44 o 
 -10   3   1       58.91       44.99     24.26 o 
  -9   3   1      141.73       73.27     35.95 o 
  -8   3   1      235.48      277.81     45.39 o 
  -7   3   1      515.98      543.90     22.31 o 
  -6   3   1      302.65      334.31     17.49 o 
  -5   3   1     1541.90     1541.09     26.32 o 
  -4   3   1     2254.20     2116.08     29.19 o 
  -3   3   1    12169.93    12182.27     97.14 o 
  -2   3   1    11461.11    11076.63     82.20 o 
  -1   3   1      191.89      158.11      5.19 o 
   0   3   1     5022.08     4348.09     33.53 o 
   1   3   1      107.02       71.10      4.80 o 
   2   3   1    11172.02    10807.21     73.11 o 
   3   3   1    11584.84    11708.22     92.78 o 
   4   3   1     2583.23     2454.20     32.51 o 
   5   3   1     1294.06     1294.30     23.28 o 
   6   3   1      314.70      349.01     17.23 o 
   7   3   1      533.34      567.14     22.80 o 
   8   3   1      251.94      248.02     38.68 o 
   9   3   1      137.07       28.43     20.76 o 
  10   3   1       74.64       12.45     15.73 o 
 -10   4   1       18.42       -0.12      9.38 o 
  -9   4   1       33.77       22.05     15.26 o 
  -8   4   1       81.08       60.36     24.24 o 
  -7   4   1      405.49      423.07     23.05 o 
  -6   4   1      359.91      403.20     19.97 o 
  -5   4   1      117.28      122.31     11.59 o 
  -4   4   1      480.40      513.76     15.01 o 
  -3   4   1     1651.52     1665.89     20.32 o 
  -2   4   1      381.50      391.35     10.14 o 
  -1   4   1      341.34      363.48      7.93 o 
   0   4   1     1406.44     1350.96     14.85 o 
   1   4   1      248.19      264.78      6.98 o 
   2   4   1      357.16      359.02      9.41 o 
   3   4   1     1576.28     1636.80     18.82 o 
   4   4   1      411.14      440.71     13.02 o 
   5   4   1      179.77      190.22     12.58 o 
   6   4   1      356.02      397.78     22.10 o 
   7   4   1      409.33      423.96     27.60 o 
   8   4   1       88.41       92.86     21.40 o 
   9   4   1       32.33       17.34     16.79 o 
  10   4   1       22.77        7.64     15.09 o 
 -10   5   1       34.86       13.22     16.24 o 
  -9   5   1      107.87       74.79     32.80 o 
  -8   5   1      136.37      140.14     39.22 o 
  -7   5   1      266.80      284.20     19.89 o 
  -6   5   1        6.10        9.32      9.81 o 
  -5   5   1       43.59       41.62     11.20 o 
  -4   5   1      161.06      157.20     10.94 o 
  -3   5   1      261.29      279.53     13.10 o 
  -2   5   1     1828.35     1939.76     22.67 o 
  -1   5   1      593.33      653.26     12.04 o 
   0   5   1       35.81       30.35      4.45 o 
   1   5   1      563.84      623.55     12.83 o 
   2   5   1     1802.63     1904.98     22.99 o 
   3   5   1      310.30      333.99     11.24 o 
   4   5   1      139.55      151.25     12.13 o 
   5   5   1       39.42       47.74     13.12 o 
   6   5   1       16.84       12.33      9.13 o 
   7   5   1      269.93      297.33     21.96 o 
   8   5   1      120.77       93.53     26.16 o 
   9   5   1      117.53       71.45     30.66 o 
  10   5   1       29.94       20.17     16.83 o 
  -9   6   1       50.08       31.62     18.36 o 
  -8   6   1      284.96      271.34     72.13 o 
  -7   6   1      381.46      493.25     30.89 o 
  -6   6   1       27.68       61.71     13.31 o 
  -5   6   1      396.64      441.41     20.76 o 
  -4   6   1      783.79      821.25     23.12 o 
  -3   6   1     1416.65     1455.08     23.00 o 
  -2   6   1     1235.79     1204.82     15.51 o 
  -1   6   1     1513.88     1559.26     21.46 o 
   0   6   1      236.30      201.32      7.64 o 
   1   6   1     1688.29     1765.32     23.37 o 
   2   6   1     1314.37     1297.40     18.26 o 
   3   6   1     1412.93     1431.10     21.85 o 
   4   6   1      883.89      923.79     25.32 o 
   5   6   1      476.72      545.47     18.73 o 
   6   6   1       36.60       46.55     16.48 o 
   7   6   1      374.86      449.08     58.79 o 
   8   6   1      294.29      316.06     79.17 o 
   9   6   1       45.97       18.99     16.71 o 
  -9   7   1      128.52       62.68     29.16 o 
  -8   7   1      149.01      116.52     53.00 o 
  -7   7   1      391.06      449.74     28.09 o 
  -6   7   1      431.04      503.92     26.18 o 
  -5   7   1      459.49      514.27     24.27 o 
  -4   7   1     1434.06     1487.08     35.34 o 
  -3   7   1      340.38      386.30     13.59 o 
  -2   7   1      998.00     1003.31     18.29 o 
  -1   7   1      345.21      338.25     12.58 o 
   0   7   1     1313.73     1326.00     42.23 o 
   1   7   1      256.80      248.31     11.75 o 
   2   7   1     1042.72     1048.23     19.38 o 
   3   7   1      342.36      382.06     12.97 o 
   4   7   1     1347.00     1409.60     27.78 o 
   5   7   1      541.44      610.85     24.25 o 
   6   7   1      447.51      528.80     26.32 o 
   7   7   1      388.18      395.33     78.14 o 
   8   7   1      141.12      119.34     36.90 o 
   9   7   1      135.04       75.09     33.77 o 
  -8   8   1       54.91       49.90     22.56 o 
  -7   8   1      124.25       84.72     38.63 o 
  -6   8   1      173.14      156.94     33.83 o 
  -5   8   1      893.68     1048.93     38.08 o 
  -4   8   1      451.96      523.70     19.57 o 
  -3   8   1      276.93      298.93     13.84 o 
  -2   8   1     1185.59     1298.40     25.90 o 
  -1   8   1      876.77      884.83     18.44 o 
   0   8   1      607.81      579.70     16.19 o 
   1   8   1      880.83      896.85     21.95 o 
   2   8   1     1067.40     1147.13     22.31 o 
   3   8   1      315.87      349.90     16.34 o 
   4   8   1      532.74      596.05     18.44 o 
   5   8   1      853.16     1010.04     37.72 o 
   6   8   1      166.21      175.50     42.12 o 
   7   8   1      112.71       88.09     38.67 o 
   8   8   1       53.36       23.90     20.03 o 
  -8   9   1       27.75       13.20     21.25 o 
  -7   9   1       65.15       58.32     24.80 o 
  -6   9   1      123.37      101.57     23.55 o 
  -5   9   1      316.07      358.66     22.42 o 
  -4   9   1      177.15      164.62     15.75 o 
  -3   9   1      340.20      342.53     16.55 o 
  -2   9   1      435.68      473.19     18.12 o 
  -1   9   1       61.73       57.90     10.53 o 
   0   9   1       46.89       37.03      9.92 o 
   1   9   1       84.43       91.08     11.07 o 
   2   9   1      429.74      457.98     17.59 o 
   3   9   1      397.92      431.56     20.77 o 
   4   9   1      202.35      190.98     14.95 o 
   5   9   1      315.95      361.11     22.44 o 
   6   9   1      128.63       73.72     33.34 o 
   7   9   1       62.48       47.36     24.01 o 
   8   9   1       26.53       16.49     21.53 o 
  -7  10   1       36.93       13.66     17.86 o 
  -6  10   1       47.94       38.12     16.97 o 
  -5  10   1       38.51       25.21     13.96 o 
  -4  10   1      115.50      121.45     20.10 o 
  -3  10   1       44.40       54.02     12.13 o 
  -2  10   1      263.17      261.38     16.29 o 
  -1  10   1       22.12       34.52     10.42 o 
   0  10   1       18.32       25.69     10.77 o 
   1  10   1       14.37       10.09      8.17 o 
   2  10   1      259.51      267.35     19.12 o 
   3  10   1       41.98       54.17     14.39 o 
   4  10   1      119.43      134.02     17.65 o 
   5  10   1       47.30       62.40     16.65 o 
   6  10   1       37.55       27.92     15.68 o 
   7  10   1       47.59       27.04     18.59 o 
  -6  11   1       78.79       64.28     28.18 o 
  -5  11   1      105.83       47.67     34.78 o 
  -4  11   1      252.35      254.98     87.63 o 
  -3  11   1      257.89      285.56     19.33 o 
  -2  11   1      605.84      669.68     21.14 o 
  -1  11   1      560.16      587.27     21.85 o 
   0  11   1      323.78      360.98     19.55 o 
   1  11   1      549.49      568.72     30.41 o 
   2  11   1      555.74      644.06     23.74 o 
   3  11   1      254.15      246.78     22.05 o 
   4  11   1      291.65      302.21     41.92 o 
   5  11   1      107.20       64.35     30.40 o 
   6  11   1       75.03       78.50     25.65 o 
  -5  12   1      168.74      133.13     88.03 o 
  -4  12   1      144.75      117.64     46.69 o 
  -3  12   1      377.74      461.16     23.91 o 
  -2  12   1      175.58      168.75     17.13 o 
  -1  12   1      344.05      374.72     21.65 o 
   0  12   1      567.05      582.46     30.57 o 
   1  12   1      352.96      408.21     21.42 o 
   2  12   1      199.58      169.32     18.98 o 
   3  12   1      386.44      435.14     27.33 o 
   4  12   1      121.01       90.49     27.91 o 
   5  12   1      166.11      169.08    137.22 o 
  -3  13   1      102.70       91.86     26.76 o 
  -2  13   1      145.77      114.06     23.60 o 
  -1  13   1      181.66      152.69     30.49 o 
   0  13   1      299.83      277.35     25.18 o 
   1  13   1      178.99      184.56     23.96 o 
   2  13   1      146.78      139.25     20.89 o 
   3  13   1      100.57      112.58     20.38 o 
   1   0   2    12742.12    12658.11     79.71 o 
   2   0   2     4189.52     3980.82     37.05 o 
   3   0   2     1019.14      965.51     15.29 o 
   4   0   2     1625.29     1545.52     24.50 o 
   5   0   2     6891.27     6725.33     73.90 o 
   6   0   2        8.20        6.36      9.59 o 
   7   0   2     2826.60     2893.18     90.57 o 
   8   0   2       60.67       49.32     23.38 o 
   9   0   2      536.76      592.57     71.72 o 
  10   0   2       85.34       46.41     25.76 o 
 -10   1   2      126.21       50.63     33.09 o 
  -9   1   2       16.01        7.11     15.49 o 
  -8   1   2      201.61      213.61     19.39 o 
  -7   1   2      102.29      100.92     17.64 o 
  -6   1   2     4222.77     4177.68    106.81 o 
  -5   1   2     1306.11     1381.64     29.72 o 
  -4   1   2     4203.77     3893.14     42.14 o 
  -3   1   2      276.47      278.18     11.49 o 
  -2   1   2     1117.90      932.60     12.97 o 
  -1   1   2     2987.24     2763.28     29.82 o 
   1   1   2     2984.83     2833.02     37.85 o 
   2   1   2     1545.88     1330.36     15.90 o 
   3   1   2      294.63      304.49      9.71 o 
   4   1   2     4073.20     3784.71     44.92 o 
   5   1   2     1294.53     1377.02     27.11 o 
   6   1   2     3999.58     4012.31     75.26 o 
   7   1   2      102.33      100.73     16.25 o 
   8   1   2      257.76      303.72     28.13 o 
   9   1   2       26.30        9.89     14.69 o 
  10   1   2      106.23       67.25     37.83 o 
 -10   2   2       27.23       12.50     19.17 o 
  -9   2   2       19.48       11.02     12.86 o 
  -8   2   2      215.74      250.93     21.91 o 
  -7   2   2        4.41        8.44      9.47 o 
  -6   2   2      109.22      129.72     13.29 o 
  -5   2   2      128.55      143.52     12.73 o 
  -4   2   2      392.72      412.16     15.76 o 
  -3   2   2      569.11      531.61     13.29 o 
  -2   2   2     3341.49     3422.30     27.88 o 
  -1   2   2     4188.97     4108.91     31.13 o 
   0   2   2      696.45      659.76      8.35 o 
   1   2   2     4354.68     4329.05     26.34 o 
   2   2   2     3263.31     3392.09     28.13 o 
   3   2   2      573.36      517.17     12.53 o 
   4   2   2      360.41      365.03     13.10 o 
   5   2   2       98.97      101.52     11.77 o 
   6   2   2      118.31      144.99     17.51 o 
   7   2   2        6.08       -4.00     10.11 o 
   8   2   2      222.98      234.18     23.22 o 
   9   2   2       22.52       16.43     15.99 o 
  10   2   2       18.59        7.27     15.72 o 
 -10   3   2       73.08       23.66     18.05 o 
  -9   3   2      257.59      292.56     80.28 o 
  -8   3   2       92.95       81.92     18.89 o 
  -7   3   2      534.13      577.37     24.15 o 
  -6   3   2      139.60      162.06     15.22 o 
  -5   3   2      812.87      791.13     20.13 o 
  -4   3   2     2265.29     2278.69     30.35 o 
  -3   3   2     5579.41     5834.37     51.30 o 
  -2   3   2     2744.47     2460.98     25.39 o 
  -1   3   2     1801.93     1763.14     15.96 o 
   0   3   2     2409.93     2039.90     23.60 o 
   1   3   2     1762.28     1715.84     17.97 o 
   2   3   2     2575.80     2308.71     19.43 o 
   3   3   2     5485.44     5681.58     43.44 o 
   4   3   2     2461.28     2511.42     28.26 o 
   5   3   2      747.20      748.89     20.53 o 
   6   3   2      152.68      175.00     16.76 o 
   7   3   2      481.14      529.16     23.98 o 
   8   3   2      105.67      100.83     16.91 o 
   9   3   2      241.55      267.69     73.18 o 
  10   3   2       65.32       41.01     22.39 o 
 -10   4   2        7.64        0.23     12.14 o 
  -9   4   2      194.60      161.60     66.17 o 
  -8   4   2      211.89      172.93     51.04 o 
  -7   4   2      706.16      800.31     27.67 o 
  -6   4   2      354.24      354.78     19.35 o 
  -5   4   2     2408.61     2439.21     34.94 o 
  -4   4   2      917.57      955.03     17.89 o 
  -3   4   2     2852.51     2810.70     31.23 o 
  -2   4   2      380.87      437.76      8.61 o 
  -1   4   2     3807.56     3641.14     25.47 o 
   0   4   2      479.67      481.65      7.69 o 
   1   4   2     3748.05     3560.60     33.40 o 
   2   4   2      361.29      411.60     10.01 o 
   3   4   2     2663.71     2706.93     28.63 o 
   4   4   2      871.46      936.90     17.18 o 
   5   4   2     2494.25     2641.07     42.34 o 
   6   4   2      349.62      341.74     17.41 o 
   7   4   2      736.62      896.20     28.36 o 
   8   4   2      190.55      195.42     31.51 o 
   9   4   2      194.62      114.60     53.38 o 
  10   4   2        5.18        4.22     13.97 o 
 -10   5   2      108.02       54.93     29.68 o 
  -9   5   2        1.54        0.78      8.75 o 
  -8   5   2      789.02      843.44     35.67 o 
  -7   5   2       15.71       23.01     14.11 o 
  -6   5   2     1117.07     1251.45     36.13 o 
  -5   5   2      181.40      201.21     14.82 o 
  -4   5   2     2156.69     2126.09     31.95 o 
  -3   5   2     1360.71     1385.03     23.58 o 
  -2   5   2     4462.75     4243.53     38.84 o 
  -1   5   2       43.53       42.75      6.01 o 
   0   5   2     2696.22     2201.44     19.02 o 
   1   5   2       41.81       42.90      6.94 o 
   2   5   2     4446.45     4225.34     37.99 o 
   3   5   2     1351.47     1369.12     20.66 o 
   4   5   2     1938.04     1955.01     34.04 o 
   5   5   2      185.58      209.76     13.31 o 
   6   5   2     1215.14     1376.33     28.57 o 
   7   5   2       16.71       10.94     14.07 o 
   8   5   2      826.99      894.26     32.61 o 
   9   5   2        1.88       -2.69     11.94 o 
  10   5   2      116.55       56.60     31.42 o 
  -9   6   2      145.00       66.47     38.97 o 
  -8   6   2       85.85       34.27     18.53 o 
  -7   6   2      414.56      504.52     24.35 o 
  -6   6   2       22.63       34.22     12.36 o 
  -5   6   2      301.33      380.40     23.33 o 
  -4   6   2      424.07      450.29     17.79 o 
  -3   6   2     1039.17     1139.33     28.65 o 
  -2   6   2       55.17       48.18      6.08 o 
  -1   6   2     1187.55     1133.12     17.22 o 
   0   6   2     1246.41     1282.93     15.05 o 
   1   6   2     1291.40     1266.58     21.25 o 
   2   6   2       47.75       43.61      6.31 o 
   3   6   2     1150.12     1263.27     20.70 o 
   4   6   2      429.07      466.26     17.67 o 
   5   6   2      277.39      342.28     16.01 o 
   6   6   2       34.05       38.51     11.45 o 
   7   6   2      474.78      566.32     26.13 o 
   8   6   2       82.89       47.32     19.23 o 
   9   6   2      150.89       68.73     39.93 o 
  -9   7   2       60.93       35.07     21.60 o 
  -8   7   2      110.24       65.10     29.00 o 
  -7   7   2      112.29       97.42     42.47 o 
  -6   7   2      119.42      113.26     25.63 o 
  -5   7   2      129.32      147.18     18.46 o 
  -4   7   2      113.50      115.81     15.06 o 
  -3   7   2       34.66       26.08      6.67 o 
  -2   7   2      286.03      280.99     11.00 o 
  -1   7   2      147.16      167.53     10.02 o 
   0   7   2       38.09       38.57      6.95 o 
   1   7   2      137.97      161.07     10.87 o 
   2   7   2      303.99      322.49     14.92 o 
   3   7   2       50.30       35.57      7.63 o 
   4   7   2      124.05      136.09     13.11 o 
   5   7   2      163.77      190.81     17.39 o 
   6   7   2      126.13      120.70     18.41 o 
   7   7   2      133.85      118.00     34.31 o 
   8   7   2      112.11       62.11     20.11 o 
   9   7   2       55.05       36.76     18.96 o 
  -8   8   2       92.69       80.41     40.38 o 
  -7   8   2      211.22      161.97     62.68 o 
  -6   8   2      221.32      226.43     22.62 o 
  -5   8   2      699.84      786.15     30.93 o 
  -4   8   2      125.28      167.76     13.56 o 
  -3   8   2      111.24      121.17     11.16 o 
  -2   8   2       27.10       35.44      8.40 o 
  -1   8   2     1064.37     1031.87     20.98 o 
   0   8   2       32.51       24.11      7.59 o 
   1   8   2     1014.79      985.75     22.30 o 
   2   8   2       19.17       29.77     10.14 o 
   3   8   2       87.65       92.70     13.46 o 
   4   8   2      132.31      165.90     13.45 o 
   5   8   2      649.19      687.12     28.20 o 
   6   8   2      242.86      263.79     54.02 o 
   7   8   2      215.45      179.74     74.45 o 
   8   8   2      103.04       57.88     35.18 o 
  -8   9   2       77.73       90.01     24.93 o 
  -7   9   2       17.69       -0.16     12.36 o 
  -6   9   2      444.14      590.20     31.57 o 
  -5   9   2       31.74       42.38     13.55 o 
  -4   9   2      860.00     1074.40     30.06 o 
  -3   9   2       55.67       52.82     11.57 o 
  -2   9   2      419.17      434.32     16.13 o 
  -1   9   2       98.34      116.70     11.92 o 
   0   9   2      904.14      948.25     24.96 o 
   1   9   2       94.94      110.04     13.91 o 
   2   9   2      494.56      527.37     18.95 o 
   3   9   2       61.02       61.75     14.56 o 
   4   9   2      776.04     1002.88     34.23 o 
   5   9   2       34.32       44.51     13.94 o 
   6   9   2      405.54      546.58     30.77 o 
   7   9   2       16.06       15.63     16.86 o 
   8   9   2       84.44      137.50     37.15 o 
  -7  10   2      118.85      103.51     24.41 o 
  -6  10   2       24.35       11.97     15.41 o 
  -5  10   2      588.47      744.94     31.40 o 
  -4  10   2       24.59       25.12     13.16 o 
  -3  10   2      608.00      722.83     25.22 o 
  -2  10   2      292.59      334.89     16.67 o 
  -1  10   2     1681.37     1719.21     28.11 o 
   0  10   2       17.30       17.59     10.09 o 
   1  10   2     1682.15     1706.39     30.09 o 
   2  10   2      288.40      338.15     18.44 o 
   3  10   2      527.17      640.50     27.94 o 
   4  10   2       26.30       19.99     14.37 o 
   5  10   2      582.13      753.12     36.58 o 
   6  10   2       25.93       15.79     14.49 o 
   7  10   2      117.73       76.47     42.03 o 
  -6  11   2       62.55       31.39     20.85 o 
  -5  11   2       28.05       11.36     14.92 o 
  -4  11   2      105.36      101.69     21.09 o 
  -3  11   2       39.61       46.88     14.99 o 
  -2  11   2      132.37      157.61     15.17 o 
  -1  11   2      105.05       84.40     13.17 o 
   0  11   2      147.40      171.80     21.20 o 
   1  11   2      109.83       81.84     15.05 o 
   2  11   2      139.13      128.39     16.28 o 
   3  11   2       48.48       47.90     16.07 o 
   4  11   2       92.09       73.77     18.84 o 
   5  11   2       33.86        9.46     15.75 o 
   6  11   2       54.87       27.64     24.95 o 
  -4  12   2       60.37       39.28     23.10 o 
  -3  12   2        2.37        9.72     10.63 o 
  -2  12   2       11.88       12.46      9.73 o 
  -1  12   2       16.05       19.46     11.34 o 
   0  12   2       46.13       58.32     14.31 o 
   1  12   2       16.67       20.39     12.53 o 
   2  12   2       16.26       16.36     12.97 o 
   3  12   2        2.25        3.62      9.41 o 
   4  12   2       63.26       14.51     14.36 o 
  -2  13   2      162.21      105.73     37.61 o 
  -1  13   2        5.49       11.91     13.13 o 
   0  13   2      394.62      388.84     25.40 o 
   1  13   2        6.07        3.39     10.64 o 
   2  13   2      178.69      225.28     23.57 o 
   1   0   3     2952.77     2956.19     18.65 o 
   2   0   3     1297.64     1346.98     15.31 o 
   3   0   3        0.50        0.65      3.37 o 
   4   0   3      108.20      120.26      9.61 o 
   5   0   3      161.43      201.81     14.64 o 
   6   0   3     1038.84     1027.61     26.69 o 
   7   0   3       88.30       71.12     17.11 o 
   8   0   3       48.59       68.94     22.96 o 
   9   0   3       36.86        7.99     12.39 o 
  10   0   3      234.34       99.99     54.08 o 
 -10   1   3       40.73       25.96     19.67 o 
  -9   1   3      145.34      111.56     52.07 o 
  -8   1   3       65.56       72.15     17.97 o 
  -7   1   3      200.69      237.09     19.22 o 
  -6   1   3      601.72      624.61     19.99 o 
  -5   1   3      601.24      581.55     17.19 o 
  -4   1   3      930.79      879.54     16.73 o 
  -3   1   3     4085.83     3744.53     38.63 o 
  -2   1   3      794.42      821.60     11.88 o 
  -1   1   3     6999.78     6493.44     42.13 o 
   0   1   3     7993.46     7338.51     48.44 o 
   1   1   3     7139.95     6771.36     43.95 o 
   2   1   3     1003.73     1016.06     11.89 o 
   3   1   3     4046.48     3670.23     35.79 o 
   4   1   3      782.07      716.83     16.22 o 
   5   1   3      573.28      559.96     22.00 o 
   6   1   3      518.64      528.83     21.30 o 
   7   1   3      212.12      269.11     20.35 o 
   8   1   3       72.61       70.18     17.52 o 
   9   1   3      159.40       42.21     38.24 o 
  10   1   3       26.84       23.61     21.37 o 
 -10   2   3       73.60       40.91     21.14 o 
  -9   2   3      107.34       68.37     34.72 o 
  -8   2   3      966.20      980.03     34.47 o 
  -7   2   3      205.61      213.92     17.52 o 
  -6   2   3     1766.02     1708.76     29.76 o 
  -5   2   3      370.55      354.61     14.89 o 
  -4   2   3     1683.76     1635.54     24.23 o 
  -3   2   3     5530.10     5268.24     51.44 o 
  -2   2   3     1024.12      964.10     13.41 o 
  -1   2   3     4384.16     4209.04     31.39 o 
   0   2   3      726.25      634.41      6.08 o 
   1   2   3     5092.46     4982.87     29.84 o 
   2   2   3      826.33      769.45     10.35 o 
   3   2   3     5962.01     5666.26     54.77 o 
   4   2   3     1509.85     1476.00     24.29 o 
   5   2   3      399.33      386.66     17.78 o 
   6   2   3     1644.43     1667.17     37.91 o 
   7   2   3      302.23      323.30     23.39 o 
   8   2   3     1023.42     1043.76     40.38 o 
   9   2   3       78.87       26.16     21.20 o 
  10   2   3       80.02       12.02     16.26 o 
 -10   3   3        5.89       -5.80     14.12 o 
  -9   3   3      249.83      147.78     70.58 o 
  -8   3   3      183.46      183.40     31.72 o 
  -7   3   3      930.67      932.09     30.27 o 
  -6   3   3      602.10      582.69     20.95 o 
  -5   3   3      968.35      993.15     21.84 o 
  -4   3   3     1337.90     1213.36     19.91 o 
  -3   3   3     2433.76     2320.17     23.96 o 
  -2   3   3     8161.25     7957.35     67.09 o 
  -1   3   3     3199.11     3098.64     19.33 o 
   0   3   3      200.22      143.40      4.18 o 
   1   3   3     2808.37     2716.48     24.76 o 
   2   3   3     8301.51     8185.42     54.95 o 
   3   3   3     2517.19     2423.00     22.33 o 
   4   3   3     1479.80     1377.91     25.04 o 
   5   3   3     1030.74     1114.91     26.10 o 
   6   3   3      709.49      700.19     24.26 o 
   7   3   3      869.76      909.83     30.24 o 
   8   3   3      125.95      126.83     21.86 o 
   9   3   3      272.35      272.78     77.26 o 
  10   3   3        5.04       13.67     16.28 o 
 -10   4   3       29.03       12.35     15.83 o 
  -9   4   3       41.38       29.63     17.15 o 
  -8   4   3       79.75       64.68     19.09 o 
  -7   4   3      223.45      236.48     18.36 o 
  -6   4   3       94.53      102.48     13.37 o 
  -5   4   3      895.36      946.90     22.54 o 
  -4   4   3       80.02       82.41      9.34 o 
  -3   4   3     2390.70     2285.57     28.69 o 
  -2   4   3      516.22      526.38     11.83 o 
  -1   4   3     2347.43     2362.28     17.00 o 
   0   4   3      428.30      382.07      7.13 o 
   1   4   3     2381.16     2412.28     26.23 o 
   2   4   3      389.18      393.26      8.98 o 
   3   4   3     2374.47     2352.83     24.36 o 
   4   4   3       39.43       43.47      7.25 o 
   5   4   3      930.74      987.42     21.82 o 
   6   4   3       94.23      116.80     13.81 o 
   7   4   3      228.81      263.14     19.40 o 
   8   4   3       76.11       59.34     17.66 o 
   9   4   3       56.17       32.19     17.84 o 
  10   4   3       37.88       16.87     18.12 o 
  -9   5   3       27.93        6.60     14.29 o 
  -8   5   3      131.58       49.83     29.80 o 
  -7   5   3       60.45       69.91     14.82 o 
  -6   5   3      133.62      160.27     16.71 o 
  -5   5   3      470.26      451.49     17.37 o 
  -4   5   3      714.81      721.83     19.06 o 
  -3   5   3       27.87       25.91      7.39 o 
  -2   5   3       58.12       56.12      4.94 o 
  -1   5   3       53.28       41.96      4.37 o 
   0   5   3     1522.66     1539.04     15.99 o 
   1   5   3       67.10       55.38      6.67 o 
   2   5   3       77.82       90.00      6.31 o 
   3   5   3       19.00       19.88      6.12 o 
   4   5   3      653.04      680.53     15.35 o 
   5   5   3      415.54      408.53     15.69 o 
   6   5   3      119.60      152.83     18.19 o 
   7   5   3       47.82       53.17     14.35 o 
   8   5   3      143.89       90.97     38.91 o 
   9   5   3       30.26       19.30     14.97 o 
  -9   6   3       41.41       24.66     22.03 o 
  -8   6   3       84.41       50.01     25.27 o 
  -7   6   3      873.55      927.93     31.20 o 
  -6   6   3      291.70      372.86     24.92 o 
  -5   6   3      452.26      529.11     25.71 o 
  -4   6   3      839.67      851.90     25.10 o 
  -3   6   3      841.72      895.12     21.17 o 
  -2   6   3     1885.58     1837.02     20.32 o 
  -1   6   3     2085.68     2110.33     24.03 o 
   0   6   3     1499.44     1351.46     14.73 o 
   1   6   3     1903.34     1904.62     25.91 o 
   2   6   3     1927.58     1846.28     31.15 o 
   3   6   3      743.37      767.06     16.60 o 
   4   6   3      808.55      831.80     19.75 o 
   5   6   3      351.36      421.06     18.69 o 
   6   6   3      284.09      400.99     19.80 o 
   7   6   3      798.77      892.80     32.99 o 
   8   6   3       61.56       33.09     20.41 o 
   9   6   3       46.90       23.38     19.14 o 
  -9   7   3       60.47       27.56     20.33 o 
  -8   7   3      193.67      142.04     58.67 o 
  -7   7   3      242.78      221.28     84.13 o 
  -6   7   3      457.12      536.29     26.25 o 
  -5   7   3      250.61      306.95     21.47 o 
  -4   7   3      889.08      943.17     26.58 o 
  -3   7   3      781.11      833.97     18.56 o 
  -2   7   3     1314.98     1315.81     19.74 o 
  -1   7   3     1260.54     1235.28     19.56 o 
   0   7   3     1583.20     1564.28     28.37 o 
   1   7   3     1362.45     1330.36     24.50 o 
   2   7   3     1196.81     1209.67     22.99 o 
   3   7   3      784.70      853.48     19.52 o 
   4   7   3     1064.66     1138.28     26.67 o 
   5   7   3      188.15      202.31     20.58 o 
   6   7   3      394.77      479.35     31.34 o 
   7   7   3      248.15      303.21     44.95 o 
   8   7   3      178.25      125.60     38.72 o 
   9   7   3       57.48       13.10     17.69 o 
  -8   8   3       47.80       44.99     20.23 o 
  -7   8   3       21.04       24.53     18.07 o 
  -6   8   3      104.12       91.33     24.46 o 
  -5   8   3      281.72      343.82     22.00 o 
  -4   8   3      581.86      650.76     20.53 o 
  -3   8   3      460.32      521.49     16.02 o 
  -2   8   3     1667.27     1684.02     29.77 o 
  -1   8   3      872.66      864.37     16.26 o 
   0   8   3     1880.11     1841.60     30.37 o 
   1   8   3      891.13      894.74     23.18 o 
   2   8   3     1815.59     1822.94     32.13 o 
   3   8   3      500.99      574.89     22.45 o 
   4   8   3      618.11      679.63     20.34 o 
   5   8   3      327.79      385.48     22.08 o 
   6   8   3       78.13       84.62     23.63 o 
   7   8   3       18.60       42.17     25.03 o 
   8   8   3       60.33       39.75     20.42 o 
  -7   9   3       61.91       45.19     21.37 o 
  -6   9   3       55.92       36.11     21.06 o 
  -5   9   3      118.64      112.44     21.34 o 
  -4   9   3       59.35       67.40     11.96 o 
  -3   9   3       45.38       34.67     10.21 o 
  -2   9   3       96.01       80.04      9.88 o 
  -1   9   3      465.44      467.31     12.99 o 
   0   9   3       82.73       71.53     10.56 o 
   1   9   3      451.10      464.66     18.22 o 
   2   9   3       71.43       59.87     13.03 o 
   3   9   3       37.24       34.50     13.33 o 
   4   9   3       47.87       68.49     16.44 o 
   5   9   3      145.10      151.35     21.59 o 
   6   9   3       70.19       64.03     20.05 o 
   7   9   3       55.13       43.66     22.77 o 
  -7  10   3       80.40       70.34     23.14 o 
  -6  10   3        8.07       -2.47     10.88 o 
  -5  10   3       90.57       60.80     21.63 o 
  -4  10   3       18.59        7.73     10.00 o 
  -3  10   3      254.51      271.62     18.64 o 
  -2  10   3       13.88       19.92      8.33 o 
  -1  10   3       40.58       39.64      8.75 o 
   0  10   3        3.08        5.57      7.09 o 
   1  10   3       52.83       60.69     13.59 o 
   2  10   3        7.84        5.13      8.86 o 
   3  10   3      265.47      292.82     22.62 o 
   4  10   3        9.01       12.76     14.06 o 
   5  10   3      102.90       61.54     32.92 o 
   6  10   3        8.19       -0.81     10.10 o 
   7  10   3       83.12       31.83     22.01 o 
  -6  11   3       68.02       42.18     23.11 o 
  -5  11   3      171.70      128.54     59.74 o 
  -4  11   3      145.72       66.95     41.02 o 
  -3  11   3      141.69      145.24     23.14 o 
  -2  11   3      251.69      256.56     16.46 o 
  -1  11   3      171.63      180.88     17.86 o 
   0  11   3      536.44      591.41     23.19 o 
   1  11   3      157.92      153.79     17.95 o 
   2  11   3      276.29      282.45     18.64 o 
   3  11   3      131.30      127.73     19.63 o 
   4  11   3      139.69      107.02     33.46 o 
   5  11   3      168.28        0.36     13.40 o 
   6  11   3       90.13       34.35     33.58 o 
  -4  12   3      103.09       70.54     41.19 o 
  -3  12   3      146.14      112.15     32.27 o 
  -2  12   3      242.54      191.34     38.77 o 
  -1  12   3      243.39      206.27     31.32 o 
   0  12   3      146.24      107.47     17.90 o 
   1  12   3      200.47      168.70     27.59 o 
   2  12   3      219.41      140.05     34.50 o 
   3  12   3      143.18       81.92     31.40 o 
   4  12   3       94.97        0.21     12.58 o 
  -2  13   3      123.16       43.11     27.63 o 
  -1  13   3      146.36       80.91     37.91 o 
   0  13   3       40.71       29.00     17.33 o 
   1  13   3      141.22      109.04     35.24 o 
   2  13   3      124.04      123.41     21.96 o 
   0   0   4    32893.81    34923.50   3248.79 o 
   1   0   4    14177.63    14044.41     85.54 o 
   2   0   4     1748.10     1430.93     14.61 o 
   3   0   4     2070.43     1949.18     22.51 o 
   4   0   4     3498.15     3206.77     44.52 o 
   5   0   4        0.02        0.47      7.01 o 
   6   0   4     2128.93     2153.46     42.45 o 
   7   0   4      494.40      538.36     26.65 o 
   8   0   4        4.99        8.40     12.51 o 
   9   0   4       16.95        7.13     12.89 o 
  10   0   4      202.21      109.85     50.39 o 
 -10   1   4      123.42        6.35     13.99 o 
  -9   1   4      185.85        0.03     10.68 o 
  -8   1   4      158.20      165.28     28.55 o 
  -7   1   4      372.74      413.22     20.65 o 
  -6   1   4      132.61      145.48     14.76 o 
  -5   1   4     2831.31     2669.98     40.50 o 
  -4   1   4      103.41      119.62      8.74 o 
  -3   1   4      512.76      445.48     10.58 o 
  -2   1   4      206.10      173.12      6.07 o 
  -1   1   4     1897.30     1796.19     15.56 o 
   0   1   4     1712.35     1591.18     10.85 o 
   1   1   4     2608.58     2546.80     23.47 o 
   2   1   4      184.14      157.39      7.01 o 
   3   1   4      428.60      365.41     10.90 o 
   4   1   4       78.37       91.46      9.17 o 
   5   1   4     2559.89     2460.44     39.83 o 
   6   1   4      161.41      171.35     25.19 o 
   7   1   4      434.92      500.18     28.57 o 
   8   1   4      145.75      151.09     22.21 o 
   9   1   4      159.91      145.67     63.75 o 
  10   1   4      107.80       71.27     27.76 o 
 -10   2   4        5.34        5.43     13.50 o 
  -9   2   4      358.32      353.70     93.94 o 
  -8   2   4       97.61       81.11     17.58 o 
  -7   2   4      501.22      525.61     21.90 o 
  -6   2   4      555.90      545.16     20.83 o 
  -5   2   4      530.33      539.41     17.18 o 
  -4   2   4      752.28      724.66     15.42 o 
  -3   2   4     2356.22     2382.43     30.45 o 
  -2   2   4      735.51      701.35     10.34 o 
  -1   2   4      254.43      284.89      6.00 o 
   0   2   4      238.92      198.96      2.94 o 
   1   2   4      245.79      276.00      4.55 o 
   2   2   4      737.77      716.04      9.94 o 
   3   2   4     2206.00     2271.92     25.25 o 
   4   2   4      685.37      687.30     16.12 o 
   5   2   4      606.50      630.02     19.29 o 
   6   2   4      529.64      528.50     23.27 o 
   7   2   4      435.24      480.39     27.05 o 
   8   2   4       81.63       81.08     22.09 o 
   9   2   4      357.05      388.44    129.64 o 
  10   2   4        2.75       -4.08     15.99 o 
 -10   3   4      144.56       77.19     38.00 o 
  -9   3   4       33.23       13.56     15.23 o 
  -8   3   4      277.37      272.75     40.24 o 
  -7   3   4       20.99       23.89     12.21 o 
  -6   3   4       22.51       29.91     11.72 o 
  -5   3   4      173.68      169.11     12.85 o 
  -4   3   4      243.54      264.22     12.65 o 
  -3   3   4      731.31      715.14     15.29 o 
  -2   3   4      685.62      658.12     11.55 o 
  -1   3   4     5735.22     5352.21     35.02 o 
   0   3   4     3088.73     3142.34     22.50 o 
   1   3   4     5686.99     5189.79     39.30 o 
   2   3   4      636.56      627.62      8.04 o 
   3   3   4      700.89      693.37     14.01 o 
   4   3   4      213.15      237.03     13.46 o 
   5   3   4      146.72      154.00     15.36 o 
   6   3   4        5.94        5.61      9.31 o 
   7   3   4       44.62       47.92     14.87 o 
   8   3   4      264.77      284.80     52.23 o 
   9   3   4       28.48        5.37     12.85 o 
  10   3   4      173.76       95.91     45.45 o 
 -10   4   4       60.95       32.33     21.32 o 
  -9   4   4       63.90       27.23     16.09 o 
  -8   4   4      303.43      373.43     23.62 o 
  -7   4   4       47.59       50.18     15.61 o 
  -6   4   4      249.39      260.12     16.70 o 
  -5   4   4       10.78       16.75      8.35 o 
  -4   4   4     2255.85     2226.45     29.05 o 
  -3   4   4      258.85      268.76     10.72 o 
  -2   4   4     6302.05     6106.23     60.59 o 
  -1   4   4     1483.50     1531.35     11.20 o 
   0   4   4     1319.84     1166.94     12.66 o 
   1   4   4     1451.31     1515.42     18.89 o 
   2   4   4     6161.64     6025.73     51.69 o 
   3   4   4      281.35      300.83      9.16 o 
   4   4   4     2467.60     2478.60     32.66 o 
   5   4   4        9.73       11.46      8.33 o 
   6   4   4      227.41      273.02     17.68 o 
   7   4   4       68.04       82.21     17.42 o 
   8   4   4      277.84      208.97     94.01 o 
   9   4   4       73.33       38.17     20.54 o 
  10   4   4       47.53       25.34     19.11 o 
  -9   5   4       81.85       50.74     30.66 o 
  -8   5   4       66.12       27.73     15.29 o 
  -7   5   4      448.41      521.07     24.69 o 
  -6   5   4       41.12       47.67     13.43 o 
  -5   5   4     1374.35     1392.59     27.77 o 
  -4   5   4       89.40      113.08     11.92 o 
  -3   5   4     6005.48     5829.44     60.43 o 
  -2   5   4      298.71      283.82      7.32 o 
  -1   5   4    11827.97    11238.99     79.43 o 
   0   5   4      266.58      289.97      6.02 o 
   1   5   4    11958.32    11489.45    106.77 o 
   2   5   4      297.26      294.95      9.03 o 
   3   5   4     6167.03     6100.19     57.79 o 
   4   5   4       84.05       97.21      9.41 o 
   5   5   4     1563.70     1638.85     30.10 o 
   6   5   4       38.55       42.74     11.09 o 
   7   5   4      458.25      583.09     23.51 o 
   8   5   4       63.78       28.60     14.41 o 
   9   5   4       55.92       57.45     22.47 o 
  -9   6   4      101.84       53.00     27.78 o 
  -8   6   4       61.35       47.33     16.84 o 
  -7   6   4      131.86       91.37     19.96 o 
  -6   6   4      342.42      387.08     24.55 o 
  -5   6   4      294.75      345.47     20.15 o 
  -4   6   4     1453.92     1471.39     27.51 o 
  -3   6   4      350.66      400.36     13.95 o 
  -2   6   4     2360.16     2430.62     26.08 o 
  -1   6   4      144.55      143.42      5.33 o 
   0   6   4     1886.63     1776.48     20.34 o 
   1   6   4      148.11      154.37     11.50 o 
   2   6   4     2524.74     2605.30     36.81 o 
   3   6   4      379.65      424.82     13.40 o 
   4   6   4     1457.38     1521.94     27.87 o 
   5   6   4      251.65      299.92     16.96 o 
   6   6   4      414.27      519.81     20.33 o 
   7   6   4      106.57       90.96     19.62 o 
   8   6   4       60.84       34.51     16.84 o 
   9   6   4       87.12       29.99     25.07 o 
  -9   7   4        3.88       10.75     17.18 o 
  -8   7   4      130.81       96.41     41.40 o 
  -7   7   4       97.94       65.68     20.03 o 
  -6   7   4      238.62      254.07     21.18 o 
  -5   7   4      139.03      121.90     19.23 o 
  -4   7   4      730.24      749.93     22.29 o 
  -3   7   4      435.33      438.64     13.95 o 
  -2   7   4       91.12       83.69      6.50 o 
  -1   7   4      187.71      190.76      7.44 o 
   0   7   4       87.21       75.05      7.21 o 
   1   7   4      195.04      204.32     12.76 o 
   2   7   4       96.90       99.98     10.67 o 
   3   7   4      420.37      448.18     16.91 o 
   4   7   4      756.78      793.61     20.79 o 
   5   7   4      128.83      112.32     19.16 o 
   6   7   4      196.69      138.20     51.61 o 
   7   7   4      103.89       71.89     20.85 o 
   8   7   4      118.52       95.26     30.36 o 
   9   7   4        3.91       -6.22     16.37 o 
  -8   8   4       65.36       63.30     21.20 o 
  -7   8   4       85.19       67.52     24.85 o 
  -6   8   4      357.73      361.56    103.20 o 
  -5   8   4       16.07       27.69     12.91 o 
  -4   8   4      521.13      565.74     22.93 o 
  -3   8   4       26.55       23.74      8.25 o 
  -2   8   4      428.74      427.87     13.80 o 
  -1   8   4      397.39      396.04      9.89 o 
   0   8   4     1278.13     1295.55     21.70 o 
   1   8   4      410.69      418.23     16.74 o 
   2   8   4      415.04      425.13     18.05 o 
   3   8   4       39.73       33.60     10.88 o 
   4   8   4      457.49      525.17     17.96 o 
   5   8   4       16.47       29.18     13.88 o 
   6   8   4      354.03      407.61     72.40 o 
   7   8   4       61.43       72.64     25.04 o 
   8   8   4       58.34       75.74     23.71 o 
  -7   9   4      167.38      169.42     36.67 o 
  -6   9   4       62.65       36.16     20.72 o 
  -5   9   4     1034.83     1231.77     32.22 o 
  -4   9   4      253.55      232.55     14.98 o 
  -3   9   4      581.37      627.49     20.17 o 
  -2   9   4      141.49      115.57     10.22 o 
  -1   9   4     1654.09     1742.86     22.80 o 
   0   9   4       95.15       86.78     12.01 o 
   1   9   4     1714.16     1801.33     31.48 o 
   2   9   4      152.95      159.19     17.27 o 
   3   9   4      618.04      689.35     24.22 o 
   4   9   4      273.21      260.09     20.77 o 
   5   9   4     1027.41     1249.74     31.18 o 
   6   9   4       68.20       77.67     19.69 o 
   7   9   4      186.55      197.52     42.89 o 
  -7  10   4       12.17       13.95     14.68 o 
  -6  10   4      319.40      325.23     42.81 o 
  -5  10   4        3.52       11.62     11.67 o 
  -4  10   4      551.81      640.34     27.46 o 
  -3  10   4       10.49        9.50     10.27 o 
  -2  10   4      539.97      599.13     18.55 o 
  -1  10   4       56.86       59.56      9.82 o 
   0  10   4      619.72      737.54     25.85 o 
   1  10   4       54.97       45.27     11.52 o 
   2  10   4      480.55      570.84     27.16 o 
   3  10   4       12.11       13.02     11.44 o 
   4  10   4      548.31      633.48     28.45 o 
   5  10   4        2.84       -0.18      9.06 o 
   6  10   4      361.40      374.12     62.06 o 
   7  10   4       10.71       15.29     17.83 o 
  -6  11   4       39.22        6.77     17.10 o 
  -5  11   4       68.20       53.67     27.25 o 
  -4  11   4       26.66       10.94     11.24 o 
  -3  11   4       92.10       76.35     17.27 o 
  -2  11   4       69.84       66.54     13.65 o 
  -1  11   4      168.11      190.20     15.22 o 
   0  11   4        5.71        7.88      8.82 o 
   1  11   4      166.35      193.56     23.62 o 
   2  11   4       76.43       75.45     14.49 o 
   3  11   4       71.73       61.15     19.82 o 
   4  11   4       35.29       19.06     15.15 o 
   5  11   4       63.62       -0.96     10.26 o 
   6  11   4       32.74       11.01     18.27 o 
  -4  12   4       45.50       26.20     42.61 o 
  -3  12   4       42.08       27.43     12.25 o 
  -2  12   4       15.26       14.74      9.96 o 
  -1  12   4        4.16        6.93      9.75 o 
   0  12   4       26.23       17.32     13.42 o 
   1  12   4        4.01        1.58      9.08 o 
   2  12   4       17.83        4.67     10.43 o 
   3  12   4       44.36       31.50     14.15 o 
   4  12   4       50.09       12.68     15.84 o 
  -2  13   4       11.58        1.64     20.38 o 
  -1  13   4       38.98       -1.91     16.19 o 
   0  13   4        3.55        4.96      9.78 o 
   1  13   4       41.77       30.86     19.12 o 
   2  13   4       10.78        6.79     16.51 o 
   1   0   5      438.25      461.74      7.43 o 
   2   0   5       14.02       26.69      4.28 o 
   3   0   5       63.54       53.39      5.88 o 
   4   0   5        1.28        5.82      6.09 o 
   5   0   5      917.72      964.79     20.61 o 
   6   0   5       11.15       23.70     10.12 o 
   7   0   5      375.97      417.86     21.24 o 
   8   0   5      517.52      566.29     35.40 o 
   9   0   5        8.92       11.74     14.68 o 
  10   0   5      140.74       58.21     32.76 o 
 -10   1   5      246.36      154.25     79.68 o 
  -9   1   5      258.25       75.01     52.43 o 
  -8   1   5       73.49       76.07     17.35 o 
  -7   1   5      366.58      373.37     21.37 o 
  -6   1   5      339.67      388.97     17.80 o 
  -5   1   5      650.38      676.94     21.46 o 
  -4   1   5      550.49      503.54     15.17 o 
  -3   1   5      915.89      983.64     19.09 o 
  -2   1   5     1584.01     1490.11     15.21 o 
  -1   1   5     6970.94     6757.33     50.78 o 
   0   1   5      879.81      807.24      8.27 o 
   1   1   5     7640.30     7503.00     47.03 o 
   2   1   5     1818.57     1735.95     16.07 o 
   3   1   5     1149.18     1224.57     19.66 o 
   4   1   5      581.42      528.41     14.83 o 
   5   1   5      649.40      693.15     20.37 o 
   6   1   5      393.17      436.72     20.89 o 
   7   1   5      448.28      448.82     25.70 o 
   8   1   5       75.09       88.07     20.93 o 
   9   1   5      266.90      166.42     74.04 o 
  10   1   5      213.69       93.99     47.01 o 
 -10   2   5      109.54       54.75     31.91 o 
  -9   2   5      243.23      125.44     73.70 o 
  -8   2   5      464.80      504.15     63.41 o 
  -7   2   5       82.93       79.92     14.29 o 
  -6   2   5      684.27      725.17     22.79 o 
  -5   2   5      577.80      490.98     17.02 o 
  -4   2   5     1209.31     1108.99     18.79 o 
  -3   2   5     1610.67     1538.56     20.21 o 
  -2   2   5     2038.05     1874.03     19.83 o 
  -1   2   5     2891.50     2657.23     23.32 o 
   0   2   5     2786.62     2505.46     51.11 o 
   1   2   5     2856.96     2624.87     19.29 o 
   2   2   5     2259.19     2117.78     20.41 o 
   3   2   5     1819.58     1773.88     21.03 o 
   4   2   5     1215.53     1121.48     22.20 o 
   5   2   5      548.84      483.35     17.82 o 
   6   2   5      715.45      797.83     25.39 o 
   7   2   5       73.42       78.03     16.29 o 
   8   2   5      510.22      574.86     29.27 o 
   9   2   5      225.16      167.28     65.37 o 
  10   2   5      114.78       26.76     18.62 o 
 -10   3   5       64.09       33.08     24.19 o 
  -9   3   5      288.12      204.71     85.43 o 
  -8   3   5      377.26      442.20     55.04 o 
  -7   3   5      903.82      906.58     26.86 o 
  -6   3   5      366.60      398.61     21.20 o 
  -5   3   5      349.90      339.12     15.45 o 
  -4   3   5     1226.91     1198.19     19.25 o 
  -3   3   5     3893.13     3783.86     39.66 o 
  -2   3   5     1762.10     1505.66     17.81 o 
  -1   3   5     3282.25     3109.92     32.84 o 
   0   3   5     6842.82     6275.79     41.59 o 
   1   3   5     3436.07     3230.65     30.58 o 
   2   3   5     1756.08     1543.32     13.29 o 
   3   3   5     3921.29     3862.03     36.79 o 
   4   3   5     1394.90     1428.06     24.97 o 
   5   3   5      412.06      428.54     17.40 o 
   6   3   5      299.27      335.12     19.54 o 
   7   3   5      936.41      988.80     37.82 o 
   8   3   5      348.40      401.21     74.19 o 
   9   3   5      302.17       89.83     71.17 o 
  10   3   5       55.26       30.61     21.07 o 
 -10   4   5       57.74       26.44     21.01 o 
  -9   4   5       82.71       53.28     29.26 o 
  -8   4   5      442.17      430.37    112.08 o 
  -7   4   5      780.29      768.87     25.49 o 
  -6   4   5     1086.36     1153.14     26.62 o 
  -5   4   5      149.94      186.54     13.65 o 
  -4   4   5      650.77      641.22     17.96 o 
  -3   4   5     1452.27     1508.28     25.20 o 
  -2   4   5     1442.56     1466.13     19.25 o 
  -1   4   5     1193.19     1169.86      9.27 o 
   0   4   5       97.90       71.53      2.94 o 
   1   4   5     1007.85      987.48     15.44 o 
   2   4   5     1527.70     1576.05     18.02 o 
   3   4   5     1400.50     1503.60     17.92 o 
   4   4   5      709.02      715.63     16.36 o 
   5   4   5      140.45      173.35     11.80 o 
   6   4   5     1086.01     1205.81     26.03 o 
   7   4   5      772.81      776.73     26.13 o 
   8   4   5      417.62      465.84     24.64 o 
   9   4   5       89.50       61.75     23.40 o 
  10   4   5       57.56       19.48     18.19 o 
  -9   5   5       26.87       26.83     16.64 o 
  -8   5   5       80.60       71.54     23.19 o 
  -7   5   5      401.46      403.88     23.24 o 
  -6   5   5      378.99      392.65     19.29 o 
  -5   5   5      301.42      314.83     18.16 o 
  -4   5   5      184.70      175.00     12.24 o 
  -3   5   5      882.17      860.26     17.54 o 
  -2   5   5      379.34      418.59     10.93 o 
  -1   5   5      126.18      138.81      3.11 o 
   0   5   5       75.99       91.18      3.69 o 
   1   5   5      106.25      130.62      9.93 o 
   2   5   5      342.88      372.52      9.74 o 
   3   5   5      890.20      857.65     15.98 o 
   4   5   5      164.50      158.53      9.19 o 
   5   5   5      266.59      281.74     15.77 o 
   6   5   5      438.39      465.65     18.75 o 
   7   5   5      384.31      398.56     22.72 o 
   8   5   5       88.31       78.54     24.94 o 
   9   5   5       17.70       12.02     14.64 o 
  -9   6   5       22.04       18.68     17.00 o 
  -8   6   5      271.75      349.83     51.24 o 
  -7   6   5      130.52      126.53     50.61 o 
  -6   6   5      481.92      525.08     27.14 o 
  -5   6   5      310.77      369.91     21.49 o 
  -4   6   5      564.78      608.50     19.05 o 
  -3   6   5     1434.75     1399.10     26.87 o 
  -2   6   5     2935.88     2953.26     28.28 o 
  -1   6   5     1055.73      935.57     11.03 o 
   0   6   5     1275.41     1188.10     13.79 o 
   1   6   5     1015.00      900.83     18.84 o 
   2   6   5     2922.91     2908.53     34.96 o 
   3   6   5     1386.92     1375.47     24.23 o 
   4   6   5      559.70      597.77     17.26 o 
   5   6   5      328.84      376.47     17.05 o 
   6   6   5      498.69      593.69     26.61 o 
   7   6   5      130.53      129.12     36.75 o 
   8   6   5      276.54        2.31     15.92 o 
   9   6   5       20.59       14.42     15.54 o 
  -9   7   5      113.02      186.11     56.13 o 
  -8   7   5       57.54       62.94     25.07 o 
  -7   7   5      531.34      519.50    129.71 o 
  -6   7   5      289.85      324.41     22.08 o 
  -5   7   5     1479.50     1568.73     37.35 o 
  -4   7   5     1554.49     1661.22     32.70 o 
  -3   7   5     1449.01     1499.52     31.75 o 
  -2   7   5     2515.57     2534.87     28.31 o 
  -1   7   5     2530.94     2503.55     22.53 o 
   0   7   5     2234.63     2209.97     27.33 o 
   1   7   5     2393.60     2293.18     37.57 o 
   2   7   5     2521.27     2502.96     34.17 o 
   3   7   5     1398.83     1498.98     23.40 o 
   4   7   5     1545.33     1660.47     29.99 o 
   5   7   5     1424.60     1580.24     41.28 o 
   6   7   5      321.45      339.08     66.94 o 
   7   7   5      524.20      615.53     76.65 o 
   8   7   5       60.44       23.14     18.56 o 
   9   7   5      134.65       98.56     46.47 o 
  -8   8   5      133.09      120.86     34.54 o 
  -7   8   5      153.92      136.75     34.75 o 
  -6   8   5      490.06      540.63     30.90 o 
  -5   8   5      780.99      843.29     29.70 o 
  -4   8   5      870.23      981.06     23.97 o 
  -3   8   5       62.84       72.25     12.85 o 
  -2   8   5      669.93      741.32     21.44 o 
  -1   8   5      926.80      965.52     14.24 o 
   0   8   5     1156.41     1184.64     21.70 o 
   1   8   5      949.93      960.81     23.75 o 
   2   8   5      610.78      651.61     20.94 o 
   3   8   5       60.98       78.09     13.36 o 
   4   8   5      854.54      996.19     25.60 o 
   5   8   5      816.67      913.76     31.78 o 
   6   8   5      403.46      413.78     80.93 o 
   7   8   5      160.96      164.06     42.27 o 
   8   8   5      134.26      143.95     37.74 o 
  -7   9   5       36.56       28.15     16.67 o 
  -6   9   5       82.73       51.07     21.60 o 
  -5   9   5      187.29      218.66     34.13 o 
  -4   9   5       41.50       37.21     11.29 o 
  -3   9   5      108.79      117.73     10.77 o 
  -2   9   5      433.67      459.94     13.49 o 
  -1   9   5       41.93       33.93      6.06 o 
   0   9   5      570.87      578.41     19.55 o 
   1   9   5       30.48       27.08      7.77 o 
   2   9   5      393.97      396.42     21.04 o 
   3   9   5      105.97      113.99     16.22 o 
   4   9   5       25.17       35.18     14.21 o 
   5   9   5      192.69      214.74     43.16 o 
   6   9   5       81.03       93.33     25.72 o 
   7   9   5       23.82       45.32     18.51 o 
  -6  10   5       63.81       68.75     16.68 o 
  -5  10   5      153.57      134.02     42.70 o 
  -4  10   5      186.69      200.56     42.90 o 
  -3  10   5      106.96       63.10     22.42 o 
  -2  10   5       58.70       56.86      8.91 o 
  -1  10   5      118.93      122.58     10.16 o 
   0  10   5      147.65      127.94     11.81 o 
   1  10   5      144.73      147.05     13.43 o 
   2  10   5       55.37       50.20     14.33 o 
   3  10   5      112.49       80.85     16.42 o 
   4  10   5      188.15      185.98     52.18 o 
   5  10   5      157.22       58.28     34.18 o 
   6  10   5       63.80       55.01     23.52 o 
  -5  11   5       82.88       57.73     40.03 o 
  -4  11   5      335.36      346.07     60.59 o 
  -3  11   5      263.82      338.69     23.37 o 
  -2  11   5      239.30      224.58     50.75 o 
  -1  11   5      292.03      310.44     17.52 o 
   0  11   5       34.08       43.74     11.38 o 
   1  11   5      294.62      330.06     22.22 o 
   2  11   5      238.94      232.73     51.00 o 
   3  11   5      256.72       14.69     20.52 o 
   4  11   5      379.82      435.54     57.45 o 
   5  11   5       86.53       20.75     18.02 o 
  -4  12   5      162.40       81.63    108.71 o 
  -3  12   5      191.49      119.51     84.99 o 
  -2  12   5      157.93       76.05     50.79 o 
  -1  12   5       63.01       43.22     16.59 o 
   0  12   5       40.44       38.14     13.14 o 
   1  12   5       38.69       27.88     13.16 o 
   2  12   5      203.32      211.38     59.81 o 
   3  12   5      232.94        4.51     29.60 o 
   4  12   5      134.83       61.33     31.75 o 
  -2  13   5        4.21        4.00     19.62 o 
  -1  13   5       19.82       -1.44     15.77 o 
   0  13   5       83.05       49.92     51.99 o 
   1  13   5       21.08        0.46     12.91 o 
   2  13   5        3.64        1.94     15.85 o 
   0   0   6     2172.51     1925.06     25.03 o 
   1   0   6     2648.85     2545.94     21.20 o 
   2   0   6       49.89       70.34      5.34 o 
   3   0   6     3242.47     2794.13     28.02 o 
   4   0   6        5.12        4.89      5.77 o 
   5   0   6     3575.10     3607.93     43.90 o 
   6   0   6        5.92        3.27      7.85 o 
   7   0   6      651.25      730.12     25.23 o 
   8   0   6       97.88       58.38     22.68 o 
   9   0   6      363.80      468.44     36.27 o 
  10   0   6        1.13       11.28     17.15 o 
 -10   1   6      138.93       70.30     36.93 o 
  -9   1   6       15.82       13.23     14.55 o 
  -8   1   6      387.06      470.31     24.86 o 
  -7   1   6      216.10      235.85     21.07 o 
  -6   1   6     1939.24     2098.85     47.73 o 
  -5   1   6      305.96      340.52     14.78 o 
  -4   1   6     1341.27     1272.26     23.15 o 
  -3   1   6     1432.44     1467.25     18.06 o 
  -2   1   6     2004.86     1640.34     18.94 o 
  -1   1   6      908.26      905.71     10.28 o 
   0   1   6    14653.21    13621.89     83.50 o 
   1   1   6      881.80      879.68      9.29 o 
   2   1   6     2328.73     1969.42     18.49 o 
   3   1   6     1357.43     1410.93     19.29 o 
   4   1   6     1335.27     1272.48     19.83 o 
   5   1   6      262.55      292.47     16.54 o 
   6   1   6     1836.75     2026.38     42.77 o 
   7   1   6      232.96      253.26     20.33 o 
   8   1   6      477.95      568.62     27.70 o 
   9   1   6       21.70        8.67     15.20 o 
  10   1   6      116.86       41.39     29.63 o 
 -10   2   6      131.39       67.15     35.49 o 
  -9   2   6       34.89       22.49     16.14 o 
  -8   2   6       80.19       86.47     18.14 o 
  -7   2   6      447.38      453.66     24.94 o 
  -6   2   6     1006.84     1032.14     25.09 o 
  -5   2   6      317.14      329.23     15.20 o 
  -4   2   6      410.16      415.22     14.56 o 
  -3   2   6      688.50      637.40     13.14 o 
  -2   2   6      419.94      453.56     10.42 o 
  -1   2   6      620.96      617.35      8.12 o 
   0   2   6        9.63        3.50      2.00 o 
   1   2   6      716.28      715.95      7.95 o 
   2   2   6      393.10      441.55      7.61 o 
   3   2   6      683.98      655.47     12.81 o 
   4   2   6      418.98      449.51     14.45 o 
   5   2   6      354.92      367.25     20.15 o 
   6   2   6     1118.09     1207.42     30.14 o 
   7   2   6      487.50      516.37     26.44 o 
   8   2   6      115.31      120.51     50.07 o 
   9   2   6       37.05       26.04     16.97 o 
  10   2   6      118.05       52.03     28.84 o 
 -10   3   6        2.78       -2.88     12.12 o 
  -9   3   6      171.33       57.63     42.37 o 
  -8   3   6      230.66      179.89     60.36 o 
  -7   3   6       32.19       25.13     11.76 o 
  -6   3   6      667.77      692.64     25.09 o 
  -5   3   6      461.18      495.24     17.52 o 
  -4   3   6      996.00      990.23     18.56 o 
  -3   3   6       96.26       93.09     10.06 o 
  -2   3   6      542.34      508.04     10.36 o 
  -1   3   6       23.97       17.27      5.59 o 
   0   3   6     1178.42     1061.50     13.19 o 
   1   3   6       24.46       19.13      3.61 o 
   2   3   6      466.82      441.86      9.25 o 
   3   3   6       84.62       90.52      6.67 o 
   4   3   6     1149.51     1167.72     25.72 o 
   5   3   6      523.32      577.34     19.41 o 
   6   3   6      594.47      666.58     25.44 o 
   7   3   6       17.17       31.62     15.13 o 
   8   3   6      250.23      203.95     76.24 o 
   9   3   6      179.22      128.62     52.06 o 
  10   3   6        2.32        5.93     14.40 o 
  -9   4   6      176.82      144.55     55.09 o 
  -8   4   6       99.94       55.57     26.88 o 
  -7   4   6     1211.77     1269.91     31.41 o 
  -6   4   6      148.58      144.88     16.54 o 
  -5   4   6     2090.65     2030.62     31.97 o 
  -4   4   6      333.33      309.95     13.96 o 
  -3   4   6     4232.99     3923.50     40.14 o 
  -2   4   6      205.25      230.09      7.13 o 
  -1   4   6     3341.39     3130.60     87.95 o 
   0   4   6      232.30      216.40      6.48 o 
   1   4   6     3333.27     3137.58     32.42 o 
   2   4   6      207.27      242.88      6.03 o 
   3   4   6     4199.39     4022.21     33.42 o 
   4   4   6      375.38      384.03     12.83 o 
   5   4   6     2039.41     2120.02     29.88 o 
   6   4   6      168.36      174.41     14.14 o 
   7   4   6     1197.61     1349.17     31.23 o 
   8   4   6       83.60       59.53     20.69 o 
   9   4   6      188.46      202.32     38.38 o 
  10   4   6       17.42       15.36     33.09 o 
  -9   5   6        6.86       17.83     16.37 o 
  -8   5   6      664.93      744.37     31.93 o 
  -7   5   6       21.22       26.00     13.75 o 
  -6   5   6     1954.77     2146.07     43.80 o 
  -5   5   6      162.30      178.97     16.86 o 
  -4   5   6     4097.42     4054.87     49.90 o 
  -3   5   6      139.16      128.52      8.38 o 
  -2   5   6     8732.50     8554.63     64.47 o 
  -1   5   6       14.01       11.57      1.58 o 
   0   5   6     5318.27     4900.71     62.16 o 
   1   5   6       15.20       18.83      7.37 o 
   2   5   6     8551.79     8535.51     68.04 o 
   3   5   6      143.17      138.89      7.75 o 
   4   5   6     3790.14     3934.08     43.27 o 
   5   5   6      154.52      153.72     11.38 o 
   6   5   6     2004.58     2292.41     38.50 o 
   7   5   6       19.37       25.25     12.68 o 
   8   5   6      670.89      769.71     37.06 o 
   9   5   6        7.09       11.27     17.80 o 
  -9   6   6      134.86      107.61     27.51 o 
  -8   6   6       75.08       58.21     20.33 o 
  -7   6   6      307.34      327.82     25.30 o 
  -6   6   6      146.10      140.64     21.72 o 
  -5   6   6     1386.28     1404.28     35.42 o 
  -4   6   6      958.57      987.72     24.94 o 
  -3   6   6     3040.30     3062.86     40.53 o 
  -2   6   6       78.18       80.81      5.01 o 
  -1   6   6     1664.89     1645.27     17.14 o 
   0   6   6       65.16       58.14      5.68 o 
   1   6   6     1874.88     1863.00     26.79 o 
   2   6   6       87.82      102.94     10.19 o 
   3   6   6     3003.81     3069.11     37.40 o 
   4   6   6      941.99     1021.42     23.64 o 
   5   6   6     1258.39     1360.06     26.21 o 
   6   6   6      136.64      149.80     15.98 o 
   7   6   6      318.79        0.61     18.34 o 
   8   6   6       81.06       54.54     19.15 o 
   9   6   6      123.15       76.58     27.88 o 
  -8   7   6       17.02       24.15     19.62 o 
  -7   7   6      232.20      228.87     48.72 o 
  -6   7   6       14.75        9.29     11.17 o 
  -5   7   6       97.70       91.27     13.97 o 
  -4   7   6      630.62      642.63     25.01 o 
  -3   7   6      195.32      202.35      8.75 o 
  -2   7   6      174.22      167.29      7.63 o 
  -1   7   6       40.63       43.70      4.16 o 
   0   7   6       33.81       34.81      5.22 o 
   1   7   6       35.42       37.26      8.30 o 
   2   7   6      189.01      176.52     14.82 o 
   3   7   6      213.99      199.78     17.36 o 
   4   7   6      632.28      692.44     21.87 o 
   5   7   6      101.23      102.96     16.82 o 
   6   7   6       18.03       15.77     12.04 o 
   7   7   6      253.25      237.89     66.46 o 
   8   7   6       17.22       16.31     18.57 o 
  -8   8   6       56.14       36.62     20.29 o 
  -7   8   6      230.66      196.34     47.02 o 
  -6   8   6      254.08      233.91     51.19 o 
  -5   8   6      326.24      403.69     26.91 o 
  -4   8   6      123.56      134.92     10.74 o 
  -3   8   6      608.52      615.49     15.12 o 
  -2   8   6      136.03      157.54      8.02 o 
  -1   8   6     1677.97     1671.13     19.42 o 
   0   8   6        0.25        2.04      4.45 o 
   1   8   6     1684.62     1645.90     23.90 o 
   2   8   6      139.81      162.50     14.97 o 
   3   8   6      603.43      645.60     22.88 o 
   4   8   6      116.85      124.83     14.42 o 
   5   8   6      321.06      359.77     47.72 o 
   6   8   6      245.09      138.16    102.75 o 
   7   8   6      263.53      245.18     93.55 o 
   8   8   6       66.27       68.13     23.84 o 
  -7   9   6       88.34       70.42     23.24 o 
  -6   9   6      453.34      598.24     24.88 o 
  -5   9   6       55.01       57.74     12.77 o 
  -4   9   6     1025.80     1160.81     29.92 o 
  -3   9   6       68.89       67.52      9.67 o 
  -2   9   6      987.26     1013.20     24.35 o 
  -1   9   6       49.66       47.55      7.04 o 
   0   9   6     3504.24     3738.51     44.53 o 
   1   9   6       52.38       45.03      9.48 o 
   2   9   6     1047.52     1125.16     29.03 o 
   3   9   6       77.14       63.52     14.26 o 
   4   9   6      937.81     1105.71     36.58 o 
   5   9   6       52.63       39.19     19.58 o 
   6   9   6      423.67      555.43     29.72 o 
   7   9   6       80.88       64.95     20.04 o 
  -6  10   6       46.99       35.02     26.31 o 
  -5  10   6      594.38      719.79     24.11 o 
  -4  10   6       60.22       35.75     17.74 o 
  -3  10   6      650.12      707.27     21.33 o 
  -2  10   6      111.28       99.05     10.35 o 
  -1  10   6     1234.08     1382.11     29.35 o 
   0  10   6      287.95      259.72     20.30 o 
   1  10   6     1216.61     1369.61     35.53 o 
   2  10   6      114.79      114.25     17.12 o 
   3  10   6      604.55      685.41     27.72 o 
   4  10   6       64.89       30.88     20.37 o 
   5  10   6      587.80      699.87     92.49 o 
   6  10   6       47.51       14.56     20.45 o 
  -5  11   6       15.65       21.46     27.15 o 
  -4  11   6       94.58       88.74     79.47 o 
  -3  11   6        9.98       -0.03     12.48 o 
  -2  11   6      402.60      404.81     18.14 o 
  -1  11   6       58.18       44.34      9.06 o 
   0  11   6       30.28       22.28     14.03 o 
   1  11   6       55.83       41.97     15.62 o 
   2  11   6      437.88      459.60     45.46 o 
   3  11   6        7.70       -3.21     10.91 o 
   4  11   6       89.39       23.47     19.67 o 
   5  11   6       19.12       15.56     17.35 o 
  -4  12   6       15.94       14.90     29.17 o 
  -3  12   6       13.16        4.51     17.09 o 
  -2  12   6       24.88       -5.78     17.59 o 
  -1  12   6       27.60       14.78     22.25 o 
   0  12   6        0.64       -1.58      5.40 o 
   1  12   6       25.00       36.80     22.18 o 
   2  12   6       20.89       14.11     11.62 o 
   3  12   6       11.10       14.89     12.91 o 
   4  12   6       14.80        4.26     14.27 o 
  -1  13   6       10.05       -1.57     20.97 o 
   0  13   6      110.61      133.98    105.46 o 
   1  13   6       11.59       -0.57     12.76 o 
   1   0   7       65.76       63.49      5.28 o 
   2   0   7     1716.47     1764.74     18.41 o 
   3   0   7     2281.53     2288.88     25.37 o 
   4   0   7      492.78      545.40     14.39 o 
   5   0   7      358.39      363.56     16.26 o 
   6   0   7       28.33       42.12     12.07 o 
   7   0   7        5.37       -0.23      7.69 o 
   8   0   7       18.33       18.78     16.41 o 
   9   0   7       78.15       38.20     25.21 o 
  10   0   7        6.19       -0.66      8.13 o 
 -10   1   7      138.94       46.87     39.81 o 
  -9   1   7       45.57       38.37     16.74 o 
  -8   1   7      139.90      127.29     22.91 o 
  -7   1   7      134.96      153.98     17.16 o 
  -6   1   7      547.55      630.89     22.95 o 
  -5   1   7      556.43      555.11     18.74 o 
  -4   1   7     2726.99     2768.86     31.65 o 
  -3   1   7     2251.25     2135.29     25.33 o 
  -2   1   7     3226.94     3128.70     27.16 o 
  -1   1   7      881.63      838.28      9.80 o 
   0   1   7     5696.87     5161.91     36.89 o 
   1   1   7      996.48      964.79      9.90 o 
   2   1   7     3298.61     3244.78     27.01 o 
   3   1   7     2112.39     2006.95     21.65 o 
   4   1   7     2559.94     2673.13     32.15 o 
   5   1   7      515.12      501.23     17.94 o 
   6   1   7      507.11      590.37     25.29 o 
   7   1   7      157.92      190.04     20.35 o 
   8   1   7      117.23      126.73     19.20 o 
   9   1   7       33.92        6.70     12.85 o 
  10   1   7      133.88       63.41     32.19 o 
 -10   2   7       93.19       59.37     35.07 o 
  -9   2   7      238.81      188.59     80.04 o 
  -8   2   7      297.96      248.72     70.31 o 
  -7   2   7      792.45      846.86     27.46 o 
  -6   2   7     1272.70     1311.18     28.17 o 
  -5   2   7     1478.93     1532.69     36.92 o 
  -4   2   7     1467.95     1453.09     27.47 o 
  -3   2   7     2699.71     2631.37     27.88 o 
  -2   2   7     1790.43     1693.84     19.74 o 
  -1   2   7     2935.10     2610.91     29.06 o 
   0   2   7     5247.62     4900.13     32.80 o 
   1   2   7     3249.87     3024.11     20.26 o 
   2   2   7     1494.45     1415.03     15.13 o 
   3   2   7     2601.54     2615.79     24.77 o 
   4   2   7     1362.65     1385.23     24.86 o 
   5   2   7     1366.75     1470.33     30.67 o 
   6   2   7     1204.27     1289.67     35.28 o 
   7   2   7      921.28     1032.71     41.00 o 
   8   2   7      304.74      316.25     42.32 o 
   9   2   7      241.77      171.94     52.58 o 
  10   2   7       88.75       34.97     23.69 o 
 -10   3   7       50.37       42.67     22.25 o 
  -9   3   7      182.82      123.87     58.06 o 
  -8   3   7      430.89      443.69     65.02 o 
  -7   3   7      549.98      547.88     28.83 o 
  -6   3   7      430.45      463.51     21.19 o 
  -5   3   7     2088.89     2105.90     36.43 o 
  -4   3   7     1275.57     1242.51     20.25 o 
  -3   3   7     3073.74     2927.11     33.30 o 
  -2   3   7     2664.29     2484.80     43.76 o 
  -1   3   7     7901.89     7611.64     74.54 o 
   0   3   7     2122.92     2109.79     36.40 o 
   1   3   7     7460.04     7299.85     55.10 o 
   2   3   7     2587.54     2421.46     45.15 o 
   3   3   7     3081.37     3044.75     31.83 o 
   4   3   7     1320.81     1362.74     24.11 o 
   5   3   7     2072.05     2167.67     37.56 o 
   6   3   7      448.28      501.03     25.55 o 
   7   3   7      508.27      555.67     26.41 o 
   8   3   7      389.96      455.23     41.37 o 
   9   3   7      181.61      173.00     49.61 o 
  10   3   7       50.56       25.49     17.92 o 
  -9   4   7       97.59       92.38     33.86 o 
  -8   4   7      268.05      233.68     69.63 o 
  -7   4   7      143.92      153.22     19.39 o 
  -6   4   7      205.19      208.73     16.54 o 
  -5   4   7      136.07      139.59     14.72 o 
  -4   4   7      533.79      550.51     19.13 o 
  -3   4   7       98.38      103.44      8.70 o 
  -2   4   7     2293.58     2327.26     33.37 o 
  -1   4   7     1056.56     1121.36     43.72 o 
   0   4   7     2992.32     2794.68     31.38 o 
   1   4   7      962.90      981.01     17.56 o 
   2   4   7     2206.05     2222.80     33.44 o 
   3   4   7       58.77       58.45      6.18 o 
   4   4   7      601.31      645.52     17.26 o 
   5   4   7      179.30      190.10     18.29 o 
   6   4   7      245.21      258.22     21.88 o 
   7   4   7      140.88      117.26     26.74 o 
   8   4   7      245.33      227.19     62.24 o 
   9   4   7      105.12      116.15     27.77 o 
  -9   5   7       63.98       50.90     21.02 o 
  -8   5   7       74.75       61.92     16.99 o 
  -7   5   7      125.72      124.83     20.15 o 
  -6   5   7       25.83       19.70     11.52 o 
  -5   5   7       89.46       70.97     13.37 o 
  -4   5   7      732.91      721.81     21.73 o 
  -3   5   7      399.06      388.66     14.27 o 
  -2   5   7      156.32      141.52      2.65 o 
  -1   5   7      526.65      580.58     32.05 o 
   0   5   7       28.54       31.24      3.78 o 
   1   5   7      488.07      522.84     12.32 o 
   2   5   7      184.97      176.76     10.90 o 
   3   5   7      442.54      446.16     11.03 o 
   4   5   7      818.74      875.35     19.77 o 
   5   5   7       66.75       65.13     10.34 o 
   6   5   7       48.19       36.17     11.97 o 
   7   5   7      126.89      123.05     18.56 o 
   8   5   7       72.57       39.52     15.04 o 
   9   5   7       69.30       36.43     20.69 o 
  -9   6   7       51.79       60.73     23.43 o 
  -8   6   7      124.87      139.21     40.29 o 
  -7   6   7      406.92      426.67     25.15 o 
  -6   6   7      707.39      763.61     30.00 o 
  -5   6   7      386.57      365.94     19.89 o 
  -4   6   7     1350.90     1377.31     31.80 o 
  -3   6   7     1096.64     1124.91     22.15 o 
  -2   6   7     1693.02     1647.87     26.64 o 
  -1   6   7     1420.59     1346.28     30.90 o 
   0   6   7     1181.56     1095.51     11.45 o 
   1   6   7     1377.77     1322.76     24.36 o 
   2   6   7     1660.36     1682.73     27.21 o 
   3   6   7     1191.29     1216.05     18.54 o 
   4   6   7     1334.32     1397.23     26.94 o 
   5   6   7      474.68      519.97     17.07 o 
   6   6   7      760.71      884.90     25.80 o 
   7   6   7      375.71      439.49     50.84 o 
   8   6   7      122.48       99.15     37.38 o 
   9   6   7       42.63       32.58     18.78 o 
  -8   7   7       95.28       99.03     21.77 o 
  -7   7   7      297.64      292.37     59.98 o 
  -6   7   7      235.90      254.81     47.58 o 
  -5   7   7      891.30      883.56     28.06 o 
  -4   7   7      732.32      773.55     24.53 o 
  -3   7   7     2092.01     2191.90     27.44 o 
  -2   7   7     2381.49     2434.83     32.74 o 
  -1   7   7     2366.32     2343.68     28.14 o 
   0   7   7     1338.09     1241.97     15.98 o 
   1   7   7     2361.03     2374.64     45.75 o 
   2   7   7     2345.20     2445.64     35.13 o 
   3   7   7     1831.29     1998.29     37.28 o 
   4   7   7      857.52      917.26     25.05 o 
   5   7   7      929.78     1016.31     29.39 o 
   6   7   7      224.88       96.71     78.01 o 
   7   7   7      300.17      319.05     79.23 o 
   8   7   7       84.53       34.14     25.07 o 
  -8   8   7       81.96       62.18     21.24 o 
  -7   8   7       43.90       28.50     18.60 o 
  -6   8   7      220.45      180.59     43.25 o 
  -5   8   7      254.58      221.83     31.64 o 
  -4   8   7      844.60      918.53     28.90 o 
  -3   8   7      785.09      781.29     18.30 o 
  -2   8   7     2070.86     2200.52     33.77 o 
  -1   8   7     1558.79     1554.18     17.95 o 
   0   8   7     2248.27     2253.16     28.36 o 
   1   8   7     1553.65     1577.72     24.19 o 
   2   8   7     1883.29     2074.48     37.10 o 
   3   8   7      851.58      881.48     25.69 o 
   4   8   7      893.75      988.07     31.39 o 
   5   8   7      276.29      286.36     32.20 o 
   6   8   7      217.67      188.06     37.22 o 
   7   8   7       31.93       25.68     19.19 o 
   8   8   7       73.86       46.18     22.13 o 
  -7   9   7       30.56       35.76     24.77 o 
  -6   9   7       48.70       51.76     14.77 o 
  -5   9   7       34.45       31.64     11.34 o 
  -4   9   7      107.89      133.52     24.94 o 
  -3   9   7       59.58       50.41      9.53 o 
  -2   9   7      152.41      131.99      7.86 o 
  -1   9   7      393.97      383.43     10.77 o 
   0   9   7     1090.48     1114.06     25.88 o 
   1   9   7      351.75      334.03     15.89 o 
   2   9   7      122.50       98.61     14.63 o 
   3   9   7       79.12       78.92     15.18 o 
   4   9   7      112.52      109.98     22.54 o 
   5   9   7       38.66       28.69     11.00 o 
   6   9   7       44.36       27.86     17.03 o 
   7   9   7       25.60       25.78     28.64 o 
  -6  10   7       45.57       42.47     27.37 o 
  -5  10   7       94.13       76.92     54.36 o 
  -4  10   7       28.68       21.15     32.94 o 
  -3  10   7       66.12       54.22     13.09 o 
  -2  10   7       76.25       60.42      7.14 o 
  -1  10   7        3.28        3.58      5.00 o 
   0  10   7      413.19      398.14     14.90 o 
   1  10   7        2.91        9.54      7.18 o 
   2  10   7       60.96       58.70     14.81 o 
   3  10   7       59.61       49.85     17.23 o 
   4  10   7       32.25       10.52     15.96 o 
   5  10   7       98.34       19.53     17.56 o 
   6  10   7       41.01       34.64     24.59 o 
  -5  11   7      168.52      182.63    127.62 o 
  -4  11   7      167.00      141.84     99.11 o 
  -3  11   7      298.71      227.09     86.71 o 
  -2  11   7       22.10       25.39     19.17 o 
  -1  11   7      548.97      526.36     19.42 o 
   0  11   7      290.93      247.38     46.74 o 
   1  11   7      476.33      473.66     23.20 o 
   2  11   7       21.99       23.63     11.08 o 
   3  11   7      305.59        0.57     13.96 o 
   4  11   7      165.04       79.91     48.97 o 
   5  11   7      170.04        0.56     13.65 o 
  -3  12   7      165.39      110.20     75.83 o 
  -2  12   7      256.64       -0.70     15.14 o 
  -1  12   7      245.85      178.67    135.30 o 
   0  12   7      278.02      204.88    141.06 o 
   1  12   7      222.26      131.92     86.87 o 
   2  12   7      231.94      240.83     88.95 o 
   3  12   7      155.07      131.40     53.46 o 
   4  12   7       87.80        2.95     27.47 o 
   0  13   7      102.98      128.80     79.76 o 
   0   0   8     1209.08     1128.09     48.89 o 
   1   0   8      170.68      153.09      5.79 o 
   2   0   8     8436.44     7821.94     57.82 o 
   3   0   8     1091.28     1171.34     19.99 o 
   4   0   8     5498.19     5274.84     59.69 o 
   5   0   8      110.10      124.75     12.01 o 
   6   0   8     2254.73     2395.24     42.03 o 
   7   0   8       93.37       74.85     16.02 o 
   8   0   8      473.87      500.53     71.04 o 
   9   0   8        0.76        0.14      8.72 o 
  10   0   8      249.42      133.58     69.75 o 
 -10   1   8       62.89       29.79     19.02 o 
  -9   1   8      222.14      175.85     77.76 o 
  -8   1   8       94.69       58.42     22.25 o 
  -7   1   8      496.65      550.20     24.74 o 
  -6   1   8      216.00      257.71     19.76 o 
  -5   1   8     1340.05     1358.56     25.23 o 
  -4   1   8      250.83      275.25     12.82 o 
  -3   1   8     3418.99     3173.35     31.45 o 
  -2   1   8     2458.34     2538.29     28.67 o 
  -1   1   8     7839.66     7568.16     56.36 o 
   0   1   8     4649.59     4497.72     48.10 o 
   1   1   8     8462.50     8289.37     56.22 o 
   2   1   8     2470.75     2530.08     24.15 o 
   3   1   8     3437.16     3250.97     40.16 o 
   4   1   8      269.66      307.59     16.90 o 
   5   1   8     1326.24     1390.61     25.57 o 
   6   1   8      209.77      243.20     16.70 o 
   7   1   8      566.63      644.65     25.13 o 
   8   1   8       76.20       43.00     17.83 o 
   9   1   8      227.21       -0.64     13.56 o 
  10   1   8       54.05       31.89     20.97 o 
 -10   2   8        9.09       -4.44     13.31 o 
  -9   2   8       82.48       34.76     19.99 o 
  -8   2   8       57.67       33.33     15.44 o 
  -7   2   8      184.69      203.67     19.35 o 
  -6   2   8      124.44      109.40     14.20 o 
  -5   2   8      487.06      496.76     18.81 o 
  -4   2   8      556.93      580.33     16.00 o 
  -3   2   8       33.96       41.55      6.10 o 
  -2   2   8      506.65      478.91      9.45 o 
  -1   2   8     6024.79     6185.41     62.15 o 
   0   2   8     4513.79     4286.49     31.27 o 
   1   2   8     6109.86     6436.77     39.75 o 
   2   2   8      596.26      584.21      9.36 o 
   3   2   8       38.04       42.51      6.59 o 
   4   2   8      486.02      519.81     16.31 o 
   5   2   8      541.33      576.88     18.79 o 
   6   2   8      117.24      104.99     15.56 o 
   7   2   8      151.04      168.26     18.55 o 
   8   2   8       71.87       66.33     21.88 o 
   9   2   8       76.39       41.75     24.68 o 
  10   2   8        5.76        4.62     14.50 o 
  -9   3   8       69.56       56.20     24.04 o 
  -8   3   8      165.77      151.25     49.75 o 
  -7   3   8      169.84      186.21     21.02 o 
  -6   3   8       59.91       70.13     14.89 o 
  -5   3   8      720.34      733.85     20.71 o 
  -4   3   8      547.77      553.00     16.55 o 
  -3   3   8      971.71      994.15     20.64 o 
  -2   3   8      222.38      203.34      6.75 o 
  -1   3   8     1140.10     1112.92     17.43 o 
   0   3   8     7151.96     7634.98     57.65 o 
   1   3   8     1170.21     1143.84      9.79 o 
   2   3   8      250.37      242.81      6.41 o 
   3   3   8      933.91      942.61     13.61 o 
   4   3   8      546.93      572.12     18.19 o 
   5   3   8      710.66      760.87     21.97 o 
   6   3   8       69.71       90.72     16.75 o 
   7   3   8      148.24      164.49     21.37 o 
   8   3   8      148.37      117.09     40.96 o 
   9   3   8       76.39       67.12     19.47 o 
  -9   4   8       59.41       49.52     23.07 o 
  -8   4   8      472.75      569.24     29.34 o 
  -7   4   8       96.23      103.58     16.85 o 
  -6   4   8      576.96      594.84     22.24 o 
  -5   4   8      108.82      111.75     12.56 o 
  -4   4   8     2627.75     2569.00     38.70 o 
  -3   4   8       94.35       96.41      7.50 o 
  -2   4   8     3609.30     3402.11     43.03 o 
  -1   4   8       30.84       31.71      5.53 o 
   0   4   8     3008.10     2591.68     54.01 o 
   1   4   8       26.31       32.21      4.17 o 
   2   4   8     3699.89     3631.65     28.64 o 
   3   4   8      109.75      115.58      6.22 o 
   4   4   8     2801.94     2909.60     36.63 o 
   5   4   8      101.39      104.55     13.67 o 
   6   4   8      489.26      518.28     23.33 o 
   7   4   8       93.59       85.88     25.67 o 
   8   4   8      484.66      555.42     35.88 o 
   9   4   8       52.27       38.08     15.89 o 
  -9   5   8      165.55      145.02     42.72 o 
  -8   5   8      126.50      100.14     24.94 o 
  -7   5   8      943.58     1054.46     35.17 o 
  -6   5   8        9.48       11.44      9.83 o 
  -5   5   8     1077.79     1134.03     26.53 o 
  -4   5   8      644.27      624.62     20.46 o 
  -3   5   8     5018.59     4899.67     48.24 o 
  -2   5   8      174.85      158.33     12.27 o 
  -1   5   8     2937.89     2777.80     75.47 o 
   0   5   8      188.13      183.74     18.92 o 
   1   5   8     3102.16     2934.77     28.94 o 
   2   5   8      179.23      169.15     13.28 o 
   3   5   8     5226.70     5186.95     51.61 o 
   4   5   8      632.90      645.60     14.87 o 
   5   5   8      996.39     1117.01     20.53 o 
   6   5   8        9.16        8.49      8.79 o 
   7   5   8      953.97     1150.22     30.94 o 
   8   5   8      128.73       56.19     29.19 o 
   9   5   8      158.02       55.45     37.86 o 
  -9   6   8       32.83       36.54     20.39 o 
  -8   6   8      148.15      123.46     33.34 o 
  -7   6   8      111.53       85.81     32.71 o 
  -6   6   8      288.96      298.69     20.48 o 
  -5   6   8       47.93       40.93     12.47 o 
  -4   6   8     1027.79     1020.67     23.54 o 
  -3   6   8      432.46      429.18      7.61 o 
  -2   6   8     2199.87     2217.97     98.97 o 
  -1   6   8      340.41      382.65     16.79 o 
   0   6   8      675.76      713.46     12.60 o 
   1   6   8      350.04      406.95     12.54 o 
   2   6   8     2394.96     2418.90     35.25 o 
   3   6   8      456.85      462.45     10.19 o 
   4   6   8      893.12      915.30     22.54 o 
   5   6   8       31.68       40.20      7.98 o 
   6   6   8      270.95      296.04     39.88 o 
   7   6   8      126.44       98.52     30.56 o 
   8   6   8      146.29       96.29     30.37 o 
   9   6   8       40.15       25.18     19.27 o 
  -8   7   8      122.69       91.91     34.96 o 
  -7   7   8        2.20        7.91     11.32 o 
  -6   7   8       95.60      113.00     16.33 o 
  -5   7   8      304.44      281.55     16.14 o 
  -4   7   8      143.53      167.71     11.16 o 
  -3   7   8      496.17      478.40     12.69 o 
  -2   7   8       28.06       18.89     10.73 o 
  -1   7   8       94.74      108.70      9.59 o 
   0   7   8        0.79        0.24      3.31 o 
   1   7   8      101.81      113.67     12.65 o 
   2   7   8       31.52       33.20     11.19 o 
   3   7   8      474.34      521.28     21.17 o 
   4   7   8      109.96      122.84      9.71 o 
   5   7   8      287.80      271.82     36.74 o 
   6   7   8      109.37       93.47     32.41 o 
   7   7   8        3.08        9.47     11.16 o 
   8   7   8      142.30       82.51     34.88 o 
  -8   8   8       58.70       29.54     31.77 o 
  -7   8   8       63.41       49.60     23.72 o 
  -6   8   8      123.17      103.01     22.80 o 
  -5   8   8      237.45      219.68     30.39 o 
  -4   8   8      484.57      477.59     19.17 o 
  -3   8   8      185.36      179.01     10.11 o 
  -2   8   8      935.53      959.75     30.44 o 
  -1   8   8      188.15      185.64     16.38 o 
   0   8   8       86.61      114.15      8.20 o 
   1   8   8      182.81      185.77     11.55 o 
   2   8   8     1089.14     1099.32     25.24 o 
   3   8   8      159.31      151.36     16.53 o 
   4   8   8      481.35      526.41     26.17 o 
   5   8   8      213.30      197.59     37.04 o 
   6   8   8      139.15      122.60     26.74 o 
   7   8   8       54.28       36.16     20.25 o 
   8   8   8       59.39       72.98     25.05 o 
  -7   9   8      136.64      140.58     50.14 o 
  -6   9   8       55.43       29.49     23.96 o 
  -5   9   8      576.41      658.96     42.58 o 
  -4   9   8       44.52       38.41      7.93 o 
  -3   9   8      527.41      452.44     31.60 o 
  -2   9   8      206.24      208.57     18.83 o 
  -1   9   8     1749.67     1737.16     20.57 o 
   0   9   8       71.19       60.51      6.12 o 
   1   9   8     1927.27     1977.45     31.61 o 
   2   9   8      192.05      196.66     21.70 o 
   3   9   8      614.21      639.82     25.27 o 
   4   9   8       47.18       41.29     17.86 o 
   5   9   8      575.39      761.40    104.77 o 
   6   9   8       53.21       27.02     22.91 o 
   7   9   8      146.66      142.03     89.04 o 
  -6  10   8      227.86      262.42     90.64 o 
  -5  10   8       44.27       24.54     30.00 o 
  -4  10   8      469.98      585.38     52.52 o 
  -3  10   8       15.83       13.99     16.99 o 
  -2  10   8      817.53      729.52     52.41 o 
  -1  10   8      374.80      342.49     13.79 o 
   0  10   8     1113.78     1160.90     30.99 o 
   1  10   8      374.45      359.52     15.71 o 
   2  10   8      923.48     1005.59     24.06 o 
   3  10   8       19.03       10.74     12.10 o 
   4  10   8      465.88      576.78     31.51 o 
   5  10   8       40.91       21.93     17.87 o 
   6  10   8      213.69       71.42     51.23 o 
  -5  11   8       81.77       54.15     48.30 o 
  -4  11   8        4.29        2.01     16.31 o 
  -3  11   8      157.98      119.91     55.43 o 
  -2  11   8       21.05       15.89     14.63 o 
  -1  11   8      261.34      208.66     90.40 o 
   0  11   8       87.86      119.37     32.13 o 
   1  11   8      273.53      196.27     76.76 o 
   2  11   8       17.02       13.86     11.41 o 
   3  11   8      174.69        3.46     16.53 o 
   4  11   8        1.62        0.50     11.26 o 
   5  11   8       75.09       17.77     18.89 o 
  -3  12   8       41.44       26.44     29.10 o 
  -2  12   8        8.33       14.69     24.42 o 
  -1  12   8       15.33        3.54     18.88 o 
   0  12   8        2.31       -5.33     19.46 o 
   1  12   8       17.94       14.50     23.41 o 
   2  12   8        9.65       16.77     21.65 o 
   3  12   8       33.19       25.20     22.39 o 
   1   0   9      202.78      183.54      5.96 o 
   2   0   9      696.37      629.60     10.48 o 
   3   0   9       37.34       31.03      6.91 o 
   4   0   9     2362.24     2396.70     36.72 o 
   5   0   9       26.99       37.85     10.54 o 
   6   0   9      194.18      257.38     18.61 o 
   7   0   9      426.66      468.92     25.09 o 
   8   0   9      202.22      150.68     69.55 o 
   9   0   9       40.25       29.60     19.23 o 
  10   0   9      153.96       63.87     37.41 o 
 -10   1   9       48.89       33.17     20.42 o 
  -9   1   9      286.13      131.25     67.51 o 
  -8   1   9       89.27       60.56     26.17 o 
  -7   1   9      184.31      204.42     21.41 o 
  -6   1   9      344.81      355.68     20.04 o 
  -5   1   9     1719.38     1875.74     32.04 o 
  -4   1   9     1487.37     1504.99     26.20 o 
  -3   1   9      899.35      879.41     16.21 o 
  -2   1   9     1139.65     1078.30     17.11 o 
  -1   1   9     1634.63     1659.23     20.57 o 
   0   1   9     2725.22     2710.14     24.27 o 
   1   1   9     1835.57     1889.78     17.84 o 
   2   1   9      925.21      886.14     12.86 o 
   3   1   9      775.80      764.29     13.87 o 
   4   1   9     1301.52     1291.56     21.48 o 
   5   1   9     1653.73     1774.43     31.05 o 
   6   1   9      328.91      366.74     20.74 o 
   7   1   9      216.36      254.28     23.48 o 
   8   1   9       89.30       46.77     26.39 o 
   9   1   9      282.82      101.93     69.04 o 
  10   1   9       40.81       17.33     18.28 o 
  -9   2   9       98.33       70.58     30.73 o 
  -8   2   9      195.40      160.53     51.04 o 
  -7   2   9      490.68      558.16     25.48 o 
  -6   2   9      670.88      688.15     22.78 o 
  -5   2   9     1711.51     1742.89     32.54 o 
  -4   2   9     1362.95     1324.66     23.00 o 
  -3   2   9     1854.98     1729.70     25.84 o 
  -2   2   9     1628.70     1506.89     25.32 o 
  -1   2   9     4799.68     4548.34    119.40 o 
   0   2   9     9474.67     9328.90     69.04 o 
   1   2   9     4815.47     4651.19     31.97 o 
   2   2   9     1527.05     1407.29     16.04 o 
   3   2   9     1840.11     1714.81     23.00 o 
   4   2   9     1179.94     1163.81     31.06 o 
   5   2   9     1746.25     1828.58     29.67 o 
   6   2   9      648.16      735.50     23.21 o 
   7   2   9      497.41      565.19     24.36 o 
   8   2   9      182.15      183.16     32.53 o 
   9   2   9      107.64       65.78     38.75 o 
  -9   3   9       42.39       38.90     18.92 o 
  -8   3   9      121.65       93.72     34.32 o 
  -7   3   9      316.20      331.84     24.47 o 
  -6   3   9     1525.22     1589.10     33.50 o 
  -5   3   9      145.32      142.98     12.91 o 
  -4   3   9     1232.45     1246.41     23.96 o 
  -3   3   9      583.05      561.50     16.14 o 
  -2   3   9     1342.96     1235.59     36.20 o 
  -1   3   9     1094.22      974.62     18.97 o 
   0   3   9     3437.31     3001.01     28.10 o 
   1   3   9     1071.14      960.15      9.67 o 
   2   3   9     1347.47     1258.56     13.06 o 
   3   3   9      546.46      518.95     12.22 o 
   4   3   9     1221.78     1262.07     19.67 o 
   5   3   9      142.31      142.37     14.19 o 
   6   3   9     1515.86     1687.05     32.52 o 
   7   3   9      314.52      383.52     26.06 o 
   8   3   9      127.26      113.21     35.30 o 
   9   3   9       32.92       32.93     23.40 o 
  -9   4   9       56.57       52.64     19.87 o 
  -8   4   9       74.47       55.46     17.61 o 
  -7   4   9       88.13      100.24     17.00 o 
  -6   4   9      172.05      205.77     16.72 o 
  -5   4   9      688.59      692.72     23.70 o 
  -4   4   9       88.94      100.43     11.60 o 
  -3   4   9     1702.12     1710.36     38.16 o 
  -2   4   9      797.05      764.18     21.75 o 
  -1   4   9      921.01      859.74     18.89 o 
   0   4   9      864.97      940.15     34.84 o 
   1   4   9      859.89      812.34     11.81 o 
   2   4   9      665.12      635.22     11.49 o 
   3   4   9     1669.34     1723.81     23.10 o 
   4   4   9      132.44      162.42     13.99 o 
   5   4   9      651.28      691.15     20.90 o 
   6   4   9      163.59      187.83     18.67 o 
   7   4   9       71.27       51.91     17.26 o 
   8   4   9       57.15       32.77     17.24 o 
   9   4   9       60.00       52.84     17.08 o 
  -9   5   9       38.16       42.31     18.75 o 
  -8   5   9      109.56       97.89     23.93 o 
  -7   5   9       75.18       73.30     23.32 o 
  -6   5   9      316.35      308.71     29.25 o 
  -5   5   9       54.24       61.45     10.62 o 
  -4   5   9      722.49      760.80     20.04 o 
  -3   5   9      492.52      507.01     10.36 o 
  -2   5   9      143.23      164.32     14.87 o 
  -1   5   9     1080.08     1049.81     37.85 o 
   0   5   9      592.34      610.62     27.63 o 
   1   5   9     1073.30     1046.73     15.25 o 
   2   5   9      160.65      184.78      9.72 o 
   3   5   9      495.39      513.63     12.29 o 
   4   5   9      777.72      861.23     16.18 o 
   5   5   9       33.97       33.92      7.72 o 
   6   5   9      318.71      326.23     16.38 o 
   7   5   9       86.35       74.28     23.21 o 
   8   5   9      107.69       68.73     30.02 o 
   9   5   9       34.70       20.60     14.41 o 
  -8   6   9      119.96       79.81     40.34 o 
  -7   6   9      188.98      228.70     29.76 o 
  -6   6   9      220.42      225.31     19.71 o 
  -5   6   9      588.42      564.02     21.98 o 
  -4   6   9       10.79       10.45      7.73 o 
  -3   6   9      301.53      298.46     18.32 o 
  -2   6   9     1011.16     1015.15     53.62 o 
  -1   6   9      704.45      707.64     16.60 o 
   0   6   9      107.61       87.38     23.17 o 
   1   6   9      690.30      686.27     12.47 o 
   2   6   9      926.19      991.06     20.98 o 
   3   6   9      418.62      429.53     18.12 o 
   4   6   9       12.21       13.05      5.60 o 
   5   6   9      592.73      621.24     15.70 o 
   6   6   9      241.54      255.74     35.61 o 
   7   6   9      184.15      187.83     53.27 o 
   8   6   9      113.48       69.94     24.70 o 
  -8   7   9      177.00      233.30     47.74 o 
  -7   7   9       63.05       46.46     23.68 o 
  -6   7   9      344.38      358.44     20.09 o 
  -5   7   9      303.46      291.90     19.57 o 
  -4   7   9      871.20      882.94     27.39 o 
  -3   7   9      251.82      258.26     19.41 o 
  -2   7   9      914.55      973.61     28.51 o 
  -1   7   9      713.89      695.18     16.57 o 
   0   7   9     1049.33     1083.62     48.21 o 
   1   7   9      610.18      597.38     16.74 o 
   2   7   9     1036.20     1060.62     23.09 o 
   3   7   9      213.86      242.11     17.54 o 
   4   7   9      986.25     1027.77     19.15 o 
   5   7   9      355.05      381.40     55.74 o 
   6   7   9      375.39      407.14     22.72 o 
   7   7   9       56.19       68.06     20.26 o 
   8   7   9      157.92      129.85     48.64 o 
  -7   8   9      261.77      303.13     36.37 o 
  -6   8   9       84.27       42.49     26.14 o 
  -5   8   9      559.17      546.73     29.80 o 
  -4   8   9      354.01      295.07     21.46 o 
  -3   8   9      167.07      225.96     28.95 o 
  -2   8   9      152.27      183.69     15.65 o 
  -1   8   9      284.13      271.64     18.97 o 
   0   8   9      200.18      227.20     35.21 o 
   1   8   9      316.34      329.95     11.17 o 
   2   8   9       98.68      106.24     15.10 o 
   3   8   9      179.57      209.28     23.09 o 
   4   8   9      396.87      435.94     24.95 o 
   5   8   9      629.89      678.38     33.98 o 
   6   8   9       89.93       76.41     18.85 o 
   7   8   9      255.75      182.91    111.07 o 
  -7   9   9       53.31       45.07     30.17 o 
  -6   9   9       77.47       54.44     30.90 o 
  -5   9   9       96.60       82.37     31.63 o 
  -4   9   9       98.31       85.62     73.26 o 
  -3   9   9      205.42      143.39    109.90 o 
  -2   9   9       45.57       56.91     13.36 o 
  -1   9   9      148.84      140.47     34.90 o 
   0   9   9       29.35       18.40      3.22 o 
   1   9   9      128.45      115.48      6.65 o 
   2   9   9       33.25       33.11     11.74 o 
   3   9   9      196.65      200.93     23.30 o 
   4   9   9      103.67       66.64     26.33 o 
   5   9   9      107.63       90.17     30.95 o 
   6   9   9       66.82       39.06     21.80 o 
   7   9   9       48.47       26.11     26.32 o 
  -6  10   9       25.25       27.40     23.59 o 
  -5  10   9       27.94       16.22     41.36 o 
  -4  10   9      124.66       71.06     77.40 o 
  -3  10   9       17.47       22.76     17.15 o 
  -2  10   9       67.13       62.49     19.97 o 
  -1  10   9      289.01      321.26     37.68 o 
   0  10   9      296.40      259.07     21.20 o 
   1  10   9      303.61      292.21     15.01 o 
   2  10   9       54.02       33.06     12.53 o 
   3  10   9       14.73       10.02     12.09 o 
   4  10   9      111.52       83.05     26.32 o 
   5  10   9       33.77       26.87     19.92 o 
   6  10   9       29.27       16.50     20.11 o 
  -4  11   9      153.53       88.26     70.01 o 
  -3  11   9      141.21      106.94     37.60 o 
  -2  11   9      185.21       66.59     71.79 o 
  -1  11   9      156.08      160.00     55.89 o 
   0  11   9      419.45      475.49     46.56 o 
   1  11   9      112.98      113.55     33.94 o 
   2  11   9      188.86      176.77     36.34 o 
   3  11   9      121.02       58.62     26.28 o 
   4  11   9      151.37       65.41     36.47 o 
  -3  12   9      248.19      123.18    111.67 o 
  -2  12   9      226.99      112.88     94.24 o 
  -1  12   9      372.25      367.57     47.62 o 
   0  12   9        7.17       14.22     24.67 o 
   1  12   9      325.33      288.42     89.32 o 
   2  12   9      224.78      158.30    110.01 o 
   3  12   9      255.26       -0.75     16.95 o 
   0   0  10     4751.60     4545.87     80.65 o 
   1   0  10     7826.76     7485.78     61.47 o 
   2   0  10      131.41      101.23      7.10 o 
   3   0  10     7487.68     7303.58     65.99 o 
   4   0  10        5.62        9.95      6.75 o 
   5   0  10     2712.22     2741.82     44.01 o 
   6   0  10       89.15      111.11     14.71 o 
   7   0  10      177.52      189.92     21.71 o 
   8   0  10        7.73        3.94     16.07 o 
   9   0  10      445.23      543.69     83.17 o 
  -9   1  10       47.38       26.30     17.54 o 
  -8   1  10      367.19      407.37     71.34 o 
  -7   1  10       96.31      104.69     17.48 o 
  -6   1  10      633.68      713.86     26.55 o 
  -5   1  10        4.77        3.17      7.41 o 
  -4   1  10     1536.91     1554.08     26.00 o 
  -3   1  10       84.01      109.31     10.28 o 
  -2   1  10     4260.69     4014.70     42.76 o 
  -1   1  10      164.78      175.98      7.42 o 
   0   1  10     4686.30     4624.21     38.76 o 
   1   1  10      144.15      163.17      6.38 o 
   2   1  10     4156.85     3943.63     33.74 o 
   3   1  10       64.44       70.22      7.31 o 
   4   1  10     1550.58     1581.07     27.39 o 
   5   1  10        0.62       -0.50      8.26 o 
   6   1  10      658.41      737.98     23.79 o 
   7   1  10      105.96      112.90     16.93 o 
   8   1  10      386.28      337.75    126.85 o 
   9   1  10       51.29       11.14     15.29 o 
  -9   2  10        3.50       -7.78     13.41 o 
  -8   2  10      202.99      112.33     51.47 o 
  -7   2  10      633.91      650.52     31.46 o 
  -6   2  10      771.97      830.05     25.94 o 
  -5   2  10      111.62      118.98     13.56 o 
  -4   2  10        4.15        1.52      4.51 o 
  -3   2  10      256.71      281.11     12.78 o 
  -2   2  10       99.92      113.78      8.10 o 
  -1   2  10       61.93       81.53      7.67 o 
   0   2  10     1008.37      877.51     10.25 o 
   1   2  10       64.96       78.64      4.00 o 
   2   2  10      115.49      123.48      6.17 o 
   3   2  10      283.44      297.80      9.89 o 
   4   2  10       14.68       14.72      7.20 o 
   5   2  10      137.44      153.81     14.21 o 
   6   2  10      834.41      939.13     27.32 o 
   7   2  10      642.29      700.18     28.32 o 
   8   2  10      184.47      164.29     31.84 o 
   9   2  10        6.55       -1.76     11.63 o 
  -9   3  10       65.42       78.72     23.16 o 
  -8   3  10      115.86      116.18     26.76 o 
  -7   3  10      351.56      424.36     27.61 o 
  -6   3  10      259.59      260.32     20.69 o 
  -5   3  10      481.35      514.85     19.25 o 
  -4   3  10      636.80      678.22     20.28 o 
  -3   3  10       47.57       55.59      8.22 o 
  -2   3  10     1358.06     1346.16     26.17 o 
  -1   3  10        0.73        1.60      4.21 o 
   0   3  10      134.48      122.39      4.53 o 
   1   3  10        0.92        4.52      1.16 o 
   2   3  10     1319.26     1313.64     15.67 o 
   3   3  10       29.84       26.93      6.19 o 
   4   3  10      681.50      742.05     18.22 o 
   5   3  10      519.29      561.85     18.06 o 
   6   3  10      202.65      206.04     18.44 o 
   7   3  10      333.08      368.54     22.55 o 
   8   3  10      127.49      100.93     20.41 o 
   9   3  10       64.10       44.19     22.45 o 
  -9   4  10      117.41      110.23     23.44 o 
  -8   4  10      172.54      121.61     47.75 o 
  -7   4  10      447.05      493.33     23.83 o 
  -6   4  10      117.25      127.32     15.62 o 
  -5   4  10      307.04      316.59     16.78 o 
  -4   4  10      298.10      297.65     15.09 o 
  -3   4  10     3032.39     3013.75     35.05 o 
  -2   4  10       30.77       33.66      8.24 o 
  -1   4  10     3165.28     3021.80     44.07 o 
   0   4  10       58.56       49.90     14.30 o 
   1   4  10     3023.66     2903.15     28.60 o 
   2   4  10       23.97       31.83      5.77 o 
   3   4  10     3065.05     3092.81     43.76 o 
   4   4  10      337.66      348.35     11.89 o 
   5   4  10      177.39      192.78     15.05 o 
   6   4  10      121.69      134.22     15.31 o 
   7   4  10      437.94      537.50     24.19 o 
   8   4  10      158.76      161.70     46.07 o 
   9   4  10      124.12      113.93     30.67 o 
  -9   5  10       37.62       33.77     21.56 o 
  -8   5  10      225.25      245.89     55.27 o 
  -7   5  10       26.89       15.39     15.82 o 
  -6   5  10      126.11      154.13     25.21 o 
  -5   5  10      212.66      206.52     19.17 o 
  -4   5  10     1052.57     1081.57     20.89 o 
  -3   5  10      382.99      356.99     18.26 o 
  -2   5  10     2585.03     2531.30     60.06 o 
  -1   5  10        5.16        6.31      6.08 o 
   0   5  10      773.90      734.75     32.05 o 
   1   5  10        9.34       10.30      3.30 o 
   2   5  10     2499.13     2466.94     27.98 o 
   3   5  10      409.43      374.40      7.19 o 
   4   5  10      976.55     1060.37     17.42 o 
   5   5  10      227.87      215.73     12.01 o 
   6   5  10      166.14      161.81     37.06 o 
   7   5  10       29.93       20.69     11.29 o 
   8   5  10      227.63      171.62     57.05 o 
   9   5  10       39.09       30.44     16.17 o 
  -8   6  10      122.24      109.98     33.34 o 
  -7   6  10       35.37       30.34     20.42 o 
  -6   6  10        1.30        0.33      7.05 o 
  -5   6  10      175.69      174.61     12.92 o 
  -4   6  10       49.23       42.95      9.39 o 
  -3   6  10      493.58      469.04     27.79 o 
  -2   6  10       85.92       88.76     11.53 o 
  -1   6  10     1109.62     1093.48     18.56 o 
   0   6  10       52.78       39.52     27.17 o 
   1   6  10     1258.20     1276.20     15.82 o 
   2   6  10       71.44       63.64      7.01 o 
   3   6  10      355.30      354.13     13.97 o 
   4   6  10       55.34       66.17      6.85 o 
   5   6  10      123.85      139.31      9.57 o 
   6   6  10        3.48        4.44      7.61 o 
   7   6  10       33.86       32.00     13.34 o 
   8   6  10      142.88       86.12     31.97 o 
  -8   7  10        0.49       -0.86     21.15 o 
  -7   7  10       95.83       72.73     33.63 o 
  -6   7  10       69.91       66.57     17.63 o 
  -5   7  10       61.28       65.30      9.09 o 
  -4   7  10      192.72      193.50     24.65 o 
  -3   7  10      141.56      128.69     19.82 o 
  -2   7  10        0.74       -1.07      6.64 o 
  -1   7  10      117.10      113.19     10.18 o 
   0   7  10      309.61      346.55     31.20 o 
   1   7  10      106.39       92.46      7.85 o 
   2   7  10        0.72        0.95      3.46 o 
   3   7  10      154.04      159.41     18.85 o 
   4   7  10      207.23      194.74     19.44 o 
   5   7  10       48.37       53.29     11.72 o 
   6   7  10       67.91       83.29     21.02 o 
   7   7  10      115.29      115.02     32.70 o 
   8   7  10        0.67        9.73     22.82 o 
  -7   8  10        5.75        7.24     18.24 o 
  -6   8  10       81.71       88.78     27.57 o 
  -5   8  10      143.34      121.49     53.39 o 
  -4   8  10       29.95       20.34     14.89 o 
  -3   8  10      483.16      476.12     35.98 o 
  -2   8  10        7.81       14.93      9.15 o 
  -1   8  10       45.00       41.50      6.01 o 
   0   8  10      329.69      326.71     39.96 o 
   1   8  10       93.03      103.35     12.87 o 
   2   8  10       12.29       18.01      6.21 o 
   3   8  10      443.09      440.31     21.96 o 
   4   8  10       28.76       35.97     14.37 o 
   5   8  10      164.10      129.70     43.63 o 
   6   8  10       67.81       55.76     25.78 o 
   7   8  10       11.12       20.89     24.96 o 
  -6   9  10      224.75      219.05     79.83 o 
  -5   9  10       13.13        8.64     16.29 o 
  -4   9  10      503.83      451.95    250.96 o 
  -3   9  10       30.31       17.97     20.12 o 
  -2   9  10      451.70      457.59     22.79 o 
  -1   9  10       22.49        7.20     21.33 o 
   0   9  10      379.58      390.21     37.51 o 
   1   9  10       19.24       17.26      9.45 o 
   2   9  10      416.18      428.57     26.07 o 
   3   9  10       23.56       21.49     16.67 o 
   4   9  10      449.49      469.43     62.77 o 
   5   9  10        9.44        3.64     13.41 o 
   6   9  10      211.80      171.49     72.32 o 
  -5  10  10      377.25      248.78    199.41 o 
  -4  10  10       10.45        6.37     21.37 o 
  -3  10  10      266.94      212.62     77.73 o 
  -2  10  10       13.59        9.70     10.80 o 
  -1  10  10      367.22      444.72     42.43 o 
   0  10  10       63.18       44.62     41.34 o 
   1  10  10      330.12      338.14     15.12 o 
   2  10  10       11.82        9.02     12.33 o 
   3  10  10      309.37      287.20     71.90 o 
   4  10  10       11.79        8.62     13.85 o 
   5  10  10      363.49      283.72     82.65 o 
  -4  11  10       73.65       43.25     52.44 o 
  -3  11  10       57.60       39.28     37.37 o 
  -2  11  10      131.22      126.73     55.83 o 
  -1  11  10       34.10       25.87     26.28 o 
   0  11  10       98.72      113.19     34.78 o 
   1  11  10       28.33       25.62     25.86 o 
   2  11  10      154.63      133.99     35.61 o 
   3  11  10       48.52       26.09     21.64 o 
   4  11  10       71.65       41.16     19.53 o 
  -2  12  10       25.43       17.41     26.98 o 
  -1  12  10       50.85       28.03     29.42 o 
   0  12  10        0.09       -7.77     23.65 o 
   1  12  10       46.78       45.07     29.91 o 
   2  12  10       21.29       11.41     22.19 o 
   1   0  11       96.30       85.63      7.26 o 
   2   0  11     1717.98     1759.14     22.62 o 
   3   0  11        3.01       15.71      6.52 o 
   4   0  11        0.33        2.23      6.18 o 
   5   0  11      106.34      144.67     13.46 o 
   6   0  11       35.91       46.96     13.12 o 
   7   0  11        5.62        5.92     13.03 o 
   8   0  11        0.63       -3.21     12.17 o 
   9   0  11      377.00      373.54    100.99 o 
  -9   1  11       70.08       13.19     14.95 o 
  -8   1  11      287.04      266.92     76.11 o 
  -7   1  11      168.38      192.96     19.21 o 
  -6   1  11      288.09      313.74     25.65 o 
  -5   1  11      792.23      851.74     23.68 o 
  -4   1  11     1064.58     1087.11     27.76 o 
  -3   1  11     1411.37     1378.91     22.73 o 
  -2   1  11      852.29      787.27     15.14 o 
  -1   1  11     1287.91     1239.68     16.69 o 
   0   1  11     1873.03     1909.48     21.09 o 
   1   1  11     1405.81     1393.05     18.74 o 
   2   1  11      899.97      841.57     15.16 o 
   3   1  11     1458.15     1444.97     20.24 o 
   4   1  11     1121.49     1172.24     23.96 o 
   5   1  11      793.63      878.42     22.48 o 
   6   1  11      348.10      363.87     21.45 o 
   7   1  11      192.72      228.59     22.58 o 
   8   1  11      245.62       82.65     65.95 o 
   9   1  11       71.05       12.04     17.01 o 
  -9   2  11       56.80       24.78     19.28 o 
  -8   2  11       29.80       14.75     15.54 o 
  -7   2  11      402.71      500.02     28.35 o 
  -6   2  11      523.45      594.53     23.80 o 
  -5   2  11     1525.43     1589.54     30.48 o 
  -4   2  11     2088.39     2101.90     36.83 o 
  -3   2  11      914.48      907.69     19.67 o 
  -2   2  11     2807.56     2793.89     31.82 o 
  -1   2  11     2830.18     2750.93     29.43 o 
   0   2  11     5619.57     5383.43     53.71 o 
   1   2  11     3042.70     2961.74     24.42 o 
   2   2  11     2806.65     2809.46     26.58 o 
   3   2  11      813.29      792.77     14.71 o 
   4   2  11     2246.30     2331.16     29.16 o 
   5   2  11     1532.62     1629.19     34.60 o 
   6   2  11      489.37      572.65     24.58 o 
   7   2  11      422.23      478.21     28.32 o 
   8   2  11       64.16       37.47     16.42 o 
   9   2  11       51.14       16.98     15.44 o 
  -9   3  11        8.54        9.73     15.91 o 
  -8   3  11       75.47       65.52     24.87 o 
  -7   3  11       64.39       50.19     15.55 o 
  -6   3  11      761.35      816.18     24.87 o 
  -5   3  11      756.09      746.73     25.31 o 
  -4   3  11      937.56      938.91     21.81 o 
  -3   3  11     1269.08     1343.52     22.50 o 
  -2   3  11     1039.00     1032.55     22.53 o 
  -1   3  11     2379.31     2313.19     56.07 o 
   0   3  11     1632.43     1598.82     17.41 o 
   1   3  11     2339.48     2293.36     23.21 o 
   2   3  11     1078.75     1056.69     10.85 o 
   3   3  11     1252.41     1334.13     19.37 o 
   4   3  11      940.59      985.61     18.81 o 
   5   3  11      705.14      707.90     19.54 o 
   6   3  11      673.61      756.28     30.10 o 
   7   3  11       99.83      104.42     17.66 o 
   8   3  11       69.66       77.15     19.39 o 
   9   3  11       24.92       33.80     20.03 o 
  -9   4  11       16.78       10.23     15.87 o 
  -8   4  11       20.12       15.34     13.63 o 
  -7   4  11      122.30       79.42     43.36 o 
  -6   4  11       35.60       28.19     14.76 o 
  -5   4  11       50.14       42.65     12.35 o 
  -4   4  11      322.50      318.97     17.66 o 
  -3   4  11      536.50      548.95     16.14 o 
  -2   4  11      332.17      331.15     14.69 o 
  -1   4  11      562.06      538.33     13.52 o 
   0   4  11      229.67      220.00     24.14 o 
   1   4  11      543.42      542.84     16.06 o 
   2   4  11      434.38      439.08     13.21 o 
   3   4  11      547.94      562.63     11.54 o 
   4   4  11      287.59      291.33     13.82 o 
   5   4  11       43.07       45.86     10.80 o 
   6   4  11       64.68       62.71     14.55 o 
   7   4  11      149.74      164.75     18.38 o 
   8   4  11       11.97        5.01     10.33 o 
   9   4  11       23.78       12.20     13.43 o 
  -8   5  11       79.31       69.20     25.02 o 
  -7   5  11       40.43       45.14     17.37 o 
  -6   5  11      197.33      222.99     28.38 o 
  -5   5  11       12.17       21.64      8.19 o 
  -4   5  11       13.38       11.51      4.80 o 
  -3   5  11      153.67      165.49     18.86 o 
  -2   5  11      621.16      611.37     22.33 o 
  -1   5  11      284.14      277.13      9.31 o 
   0   5  11      286.38      295.73     28.90 o 
   1   5  11      259.04      252.54     10.11 o 
   2   5  11      572.46      586.69     16.01 o 
   3   5  11      179.97      204.45     12.48 o 
   4   5  11        4.23        1.27      3.94 o 
   5   5  11        5.54        0.24      5.39 o 
   6   5  11      233.92      261.83     27.22 o 
   7   5  11       28.13       31.46     12.14 o 
   8   5  11       87.02       63.49     27.85 o 
  -8   6  11       62.60       65.52     25.14 o 
  -7   6  11      240.95      215.93     56.04 o 
  -6   6  11       48.58       49.85     12.23 o 
  -5   6  11      198.74      199.77     15.44 o 
  -4   6  11      497.53      527.84     25.56 o 
  -3   6  11      158.86      189.56     16.21 o 
  -2   6  11      296.26      315.79     21.80 o 
  -1   6  11      273.50      292.15     13.37 o 
   0   6  11      257.21      244.62     27.34 o 
   1   6  11      236.57      213.40     69.47 o 
   2   6  11      310.06      356.02     13.07 o 
   3   6  11      176.53      215.32     13.36 o 
   4   6  11      459.77      447.93     15.27 o 
   5   6  11      228.02      246.28     32.98 o 
   6   6  11       71.10       62.24     16.62 o 
   7   6  11      262.98      257.87     49.99 o 
   8   6  11       73.80       45.66     29.09 o 
  -7   7  11       38.07       48.93     24.07 o 
  -6   7  11      122.82      123.53     25.13 o 
  -5   7  11      314.08      320.45     28.57 o 
  -4   7  11      285.38      316.58     25.48 o 
  -3   7  11      143.35      152.65     24.55 o 
  -2   7  11      405.49      426.71     23.70 o 
  -1   7  11      447.02      428.35     17.55 o 
   0   7  11      353.95      354.93     32.13 o 
   1   7  11      501.03      482.51     12.65 o 
   2   7  11      386.40      423.81     13.68 o 
   3   7  11       69.09       64.90     11.16 o 
   4   7  11      230.53      233.89     27.11 o 
   5   7  11      310.29      298.58     41.18 o 
   6   7  11      129.00       88.61     34.62 o 
   7   7  11       30.67       22.44     22.14 o 
  -7   8  11        8.30       13.35     23.08 o 
  -6   8  11      173.20      203.18     30.19 o 
  -5   8  11      117.36      148.54     27.13 o 
  -4   8  11      119.84      151.71     21.67 o 
  -3   8  11      235.80      195.87     29.36 o 
  -2   8  11      504.35      548.03     26.94 o 
  -1   8  11      457.54      447.53     38.02 o 
   0   8  11      408.00      403.50     44.60 o 
   1   8  11      411.28      355.69     17.55 o 
   2   8  11      418.75      466.68     12.70 o 
   3   8  11      235.17      227.17     31.40 o 
   4   8  11      114.72       98.84     36.27 o 
   5   8  11      125.02      122.65     39.34 o 
   6   8  11      141.74      106.34     46.24 o 
   7   8  11       12.17        9.02     16.76 o 
  -6   9  11        0.58       -9.20     20.82 o 
  -5   9  11       25.30       19.47     20.70 o 
  -4   9  11      125.98       94.85     79.47 o 
  -3   9  11       85.39       67.51     27.82 o 
  -2   9  11       27.16       26.28     13.61 o 
  -1   9  11      107.56       98.38     29.53 o 
   0   9  11       60.33       56.48     26.07 o 
   1   9  11       99.15       96.35     29.73 o 
   2   9  11       17.26       10.45      4.79 o 
   3   9  11      113.13       85.24     17.44 o 
   4   9  11      130.11       95.10     32.73 o 
   5   9  11       17.52       18.37     17.01 o 
   6   9  11        4.28        1.55     12.79 o 
  -5  10  11       26.08       19.12     30.38 o 
  -4  10  11        0.93       -3.37     23.77 o 
  -3  10  11        7.88        3.44     19.77 o 
  -2  10  11       19.17       20.64     24.73 o 
  -1  10  11      196.34      215.81     43.47 o 
   0  10  11       18.13       26.59     31.36 o 
   1  10  11      201.84      235.03     39.06 o 
   2  10  11       11.65        0.62     12.65 o 
   3  10  11        4.53       -2.81     11.63 o 
   4  10  11        1.47        0.74     11.08 o 
   5  10  11       31.34       10.06     21.46 o 
  -4  11  11       77.23       29.84     44.46 o 
  -3  11  11      217.09      107.74     92.61 o 
  -2  11  11       58.63       67.48     41.83 o 
  -1  11  11      204.55      224.60     42.17 o 
   0  11  11      442.61      430.55     49.39 o 
   1  11  11      180.42      198.95     42.09 o 
   2  11  11       86.62      106.47     34.71 o 
   3  11  11      217.99       95.65     56.16 o 
   4  11  11       94.10       45.37     27.72 o 
  -1  12  11      274.39      257.16     46.56 o 
   0  12  11      416.12      385.87     59.10 o 
   1  12  11      292.80      265.31     46.34 o 
   0   0  12     2930.12     2794.57     35.87 o 
   1   0  12        1.57        7.36      4.33 o 
   2   0  12     4722.56     4459.27     51.23 o 
   3   0  12        1.19       11.18      7.14 o 
   4   0  12     3058.88     3207.34     40.85 o 
   5   0  12       34.31       39.04     11.96 o 
   6   0  12     1310.61     1445.86     39.80 o 
   7   0  12       14.29       12.78     11.74 o 
   8   0  12     1330.23     1402.12     75.80 o 
   9   0  12        6.50        3.39     12.65 o 
  -9   1  12      181.93       56.18     35.23 o 
  -8   1  12       52.82       12.67     14.89 o 
  -7   1  12      552.91      620.80     26.36 o 
  -6   1  12      636.47      704.16     28.01 o 
  -5   1  12      715.56      819.84     23.92 o 
  -4   1  12       13.51       16.25      7.82 o 
  -3   1  12     3336.76     3428.45     41.25 o 
  -2   1  12      489.23      509.64     13.13 o 
  -1   1  12     5071.74     4978.40     55.09 o 
   0   1  12       14.56       14.19      4.73 o 
   1   1  12     4919.52     4916.21     39.73 o 
   2   1  12      446.73      452.38     14.03 o 
   3   1  12     3364.23     3435.76     36.05 o 
   4   1  12       24.29       30.23      9.03 o 
   5   1  12      720.77      835.37     24.70 o 
   6   1  12      641.00      714.22     31.13 o 
   7   1  12      505.99      570.48     27.61 o 
   8   1  12       38.43       23.38     15.95 o 
   9   1  12      181.96       52.99     35.63 o 
  -9   2  12        1.04        4.27     13.99 o 
  -8   2  12        3.71       -1.79     10.07 o 
  -7   2  12      133.55      104.44     35.64 o 
  -6   2  12      153.15      159.06     16.34 o 
  -5   2  12      313.04      353.38     18.25 o 
  -4   2  12       39.95       46.93     11.50 o 
  -3   2  12      166.55      175.17     11.26 o 
  -2   2  12      306.84      338.23     15.28 o 
  -1   2  12      365.44      349.31     12.33 o 
   0   2  12     1166.53     1114.14     16.47 o 
   1   2  12      344.98      348.13      7.32 o 
   2   2  12      322.07      352.40     13.23 o 
   3   2  12      132.10      144.18      8.88 o 
   4   2  12       21.00       18.25      7.41 o 
   5   2  12      322.86      358.01     17.46 o 
   6   2  12      127.14      123.82     15.70 o 
   7   2  12      116.13      124.05     19.24 o 
   8   2  12        8.88       15.07     15.89 o 
   9   2  12        1.20        7.73     15.37 o 
  -9   3  12       43.31       23.79     19.16 o 
  -8   3  12      134.82       77.21     44.83 o 
  -7   3  12      248.18      194.89     55.22 o 
  -6   3  12      289.12      305.68     21.92 o 
  -5   3  12      490.75      527.59     21.56 o 
  -4   3  12     1146.63     1201.96     23.33 o 
  -3   3  12      592.50      611.00     14.93 o 
  -2   3  12      838.80      828.84     21.61 o 
  -1   3  12      114.75      119.01      9.68 o 
   0   3  12        5.15        1.45      2.21 o 
   1   3  12      100.25       93.39      4.36 o 
   2   3  12      785.14      793.76      9.70 o 
   3   3  12      641.22      697.82     13.97 o 
   4   3  12     1145.72     1242.40     23.27 o 
   5   3  12      524.65      586.56     26.15 o 
   6   3  12      305.67      346.55     18.87 o 
   7   3  12      254.94      291.88     21.83 o 
   8   3  12      120.50      108.95     23.62 o 
   9   3  12       42.54       35.95     18.54 o 
  -8   4  12      389.09      457.56     43.74 o 
  -7   4  12      160.61      119.04     30.28 o 
  -6   4  12      996.94     1078.08     39.10 o 
  -5   4  12      214.89      261.85     16.91 o 
  -4   4  12      758.51      772.03     22.42 o 
  -3   4  12       82.84       79.00     13.92 o 
  -2   4  12     2242.35     2221.82     59.67 o 
  -1   4  12      122.24      127.63      8.74 o 
   0   4  12     2502.96     2333.11     19.26 o 
   1   4  12      121.44      140.81      8.85 o 
   2   4  12     2174.86     2236.17     26.75 o 
   3   4  12       75.71       72.06      5.29 o 
   4   4  12      855.99      895.96     22.66 o 
   5   4  12      228.85      272.80     13.61 o 
   6   4  12     1018.09     1160.01     37.82 o 
   7   4  12      176.41      178.87     21.90 o 
   8   4  12      395.04      411.38     54.64 o 
  -8   5  12       35.83       29.67     20.04 o 
  -7   5  12      697.64      718.44     34.05 o 
  -6   5  12      160.18      166.45     20.02 o 
  -5   5  12      674.43      704.87     19.81 o 
  -4   5  12      175.75      182.15      7.10 o 
  -3   5  12     1762.32     1750.66     38.66 o 
  -2   5  12       86.03       71.00     10.14 o 
  -1   5  12      613.43      611.20     16.52 o 
   0   5  12      123.42      109.83     21.14 o 
   1   5  12      707.72      734.65     17.61 o 
   2   5  12      102.64       93.73      8.57 o 
   3   5  12     1791.31     1837.15     31.41 o 
   4   5  12      159.17      161.39      8.58 o 
   5   5  12      655.97      746.08     21.22 o 
   6   5  12      161.07      179.85     15.00 o 
   7   5  12      713.63      786.98     24.42 o 
   8   5  12       36.88       18.12     13.37 o 
  -8   6  12      208.40      199.67     43.14 o 
  -7   6  12       82.93       92.37     25.87 o 
  -6   6  12      128.59      114.73     14.33 o 
  -5   6  12      203.71      183.68     13.71 o 
  -4   6  12      357.08      388.16     23.97 o 
  -3   6  12       58.46       57.75     14.00 o 
  -2   6  12      914.10      874.06     36.81 o 
  -1   6  12      108.17      107.08      6.79 o 
   0   6  12      816.40      800.89     39.29 o 
   1   6  12       94.86       90.41     27.46 o 
   2   6  12      936.89      916.71     17.59 o 
   3   6  12       59.71       51.19     10.52 o 
   4   6  12      397.96      398.03     20.97 o 
   5   6  12      172.29      161.20     17.83 o 
   6   6  12      165.97      182.67     20.89 o 
   7   6  12       61.88       25.93     16.79 o 
   8   6  12      200.59      146.64     71.93 o 
  -7   7  12       13.30       20.71     20.91 o 
  -6   7  12      178.47      224.14     28.80 o 
  -5   7  12       28.09       35.48     23.42 o 
  -4   7  12        4.06       -3.24     10.01 o 
  -3   7  12       87.28      106.81     30.28 o 
  -2   7  12      303.90      268.03     19.78 o 
  -1   7  12       10.41        3.53     14.19 o 
   0   7  12        5.93       12.38     17.18 o 
   1   7  12       11.57       23.96     22.09 o 
   2   7  12      333.28      299.54     13.37 o 
   3   7  12       94.33      102.23     10.76 o 
   4   7  12        5.23        9.00      9.55 o 
   5   7  12       28.75       20.31     13.86 o 
   6   7  12      158.94      141.32     36.47 o 
   7   7  12       11.60       -1.53     15.12 o 
  -6   8  12       61.66       83.14     29.34 o 
  -5   8  12       60.15       66.45     23.32 o 
  -4   8  12      232.90      273.47     28.86 o 
  -3   8  12      131.74      146.13     26.96 o 
  -2   8  12      324.15      329.12     21.18 o 
  -1   8  12        0.62       11.17     18.97 o 
   0   8  12       73.85       90.27     33.67 o 
   1   8  12        0.22       -9.82     19.00 o 
   2   8  12      363.96      364.10     18.51 o 
   3   8  12      154.00      143.87     27.46 o 
   4   8  12      212.49      217.35     43.94 o 
   5   8  12       62.38       55.09     15.37 o 
   6   8  12       75.13       56.31     18.26 o 
  -6   9  12        0.06       20.98     21.53 o 
  -5   9  12      234.30      296.10     35.23 o 
  -4   9  12       32.00       16.63     17.98 o 
  -3   9  12      499.92      583.85     35.82 o 
  -2   9  12       10.36       24.85     24.61 o 
  -1   9  12      660.42      658.77     48.50 o 
   0   9  12      126.26      101.63     35.59 o 
   1   9  12      665.84      709.93     50.35 o 
   2   9  12        9.01        3.19      4.25 o 
   3   9  12      479.74      481.18     52.58 o 
   4   9  12       38.57       21.48     12.93 o 
   5   9  12      274.70      277.30     61.58 o 
   6   9  12        0.44        5.71     12.10 o 
  -5  10  12       26.02        9.68     35.60 o 
  -4  10  12      323.42      189.62    144.76 o 
  -3  10  12        8.18       -8.39     26.96 o 
  -2  10  12      623.18      619.57     61.74 o 
  -1  10  12       34.80       24.65     26.15 o 
   0  10  12      979.32     1066.83     74.17 o 
   1  10  12       39.40       53.97     38.47 o 
   2  10  12      620.25      688.65     47.08 o 
   3  10  12        5.20        4.99     16.65 o 
   4  10  12      322.14      212.78     98.50 o 
   5  10  12       23.11       14.08     22.52 o 
  -3  11  12      126.16       90.87     73.56 o 
  -2  11  12       22.54       22.28     29.06 o 
  -1  11  12      234.35      266.17     45.41 o 
   0  11  12       79.15       82.93     36.04 o 
   1  11  12      208.24      245.31     38.69 o 
   2  11  12       19.38       20.02     27.22 o 
   3  11  12      118.96       70.52     43.49 o 
   1   0  13     1187.72     1211.13     17.77 o 
   2   0  13       85.25       85.72      8.27 o 
   3   0  13      604.21      574.00     17.16 o 
   4   0  13      449.15      481.46     16.90 o 
   5   0  13      135.57      155.98     15.59 o 
   6   0  13      101.48      136.86     18.69 o 
   7   0  13      196.45      168.22     27.05 o 
   8   0  13       13.72       13.75     17.66 o 
   9   0  13      175.10       55.75     36.90 o 
  -9   1  13      108.43       18.16     18.40 o 
  -8   1  13      241.03      117.77     63.27 o 
  -7   1  13       30.03       19.91     13.09 o 
  -6   1  13      363.22      366.07     21.93 o 
  -5   1  13      838.13      852.59     23.59 o 
  -4   1  13      675.18      701.87     21.07 o 
  -3   1  13      401.48      420.62     15.16 o 
  -2   1  13     1063.38     1045.03     21.52 o 
  -1   1  13      381.19      371.44     10.91 o 
   0   1  13     2717.81     2582.12     27.69 o 
   1   1  13      419.67      421.42     10.50 o 
   2   1  13     1156.94     1149.55     23.32 o 
   3   1  13      331.11      343.92     15.10 o 
   4   1  13      664.04      697.51     20.55 o 
   5   1  13      840.15      894.45     26.86 o 
   6   1  13      343.16      336.45     22.29 o 
   7   1  13        9.46       12.24     13.28 o 
   8   1  13      249.91      106.85     61.57 o 
   9   1  13      127.09       21.57     20.06 o 
  -9   2  13      159.08      119.42     56.02 o 
  -8   2  13       40.13       36.96     20.18 o 
  -7   2  13      788.91      875.77     34.56 o 
  -6   2  13      271.50      324.51     21.42 o 
  -5   2  13     1211.48     1329.35     34.27 o 
  -4   2  13     1208.85     1246.96     27.32 o 
  -3   2  13     1947.49     2028.19     38.12 o 
  -2   2  13     1404.94     1451.50     29.03 o 
  -1   2  13     1938.70     1904.14     33.81 o 
   0   2  13     2983.94     2862.50     30.02 o 
   1   2  13     2016.85     2001.56     18.47 o 
   2   2  13     1399.86     1414.70     18.85 o 
   3   2  13     2200.01     2342.43     29.55 o 
   4   2  13     1176.31     1268.65     25.53 o 
   5   2  13     1257.48     1354.36     32.51 o 
   6   2  13      265.24      334.55     21.84 o 
   7   2  13      824.53      962.42     36.21 o 
   8   2  13       24.85       35.32     16.73 o 
   9   2  13      152.68       90.85     43.62 o 
  -8   3  13      230.66      124.97     56.22 o 
  -7   3  13      357.18      420.22     26.51 o 
  -6   3  13     1057.51     1146.07     36.16 o 
  -5   3  13      578.81      586.24     21.25 o 
  -4   3  13      466.67      479.26     19.36 o 
  -3   3  13     1103.09     1125.30     23.62 o 
  -2   3  13      566.36      585.63     20.33 o 
  -1   3  13     1190.31     1194.83     28.51 o 
   0   3  13     1730.53     1651.84     23.38 o 
   1   3  13     1255.35     1305.12     12.78 o 
   2   3  13      621.55      659.29     10.11 o 
   3   3  13     1138.27     1193.41     19.77 o 
   4   3  13      540.02      563.78     15.89 o 
   5   3  13      565.10      581.31     20.21 o 
   6   3  13     1099.94     1189.46     34.85 o 
   7   3  13      370.81      478.49     26.46 o 
   8   3  13      213.82      131.02     47.52 o 
  -8   4  13      109.78       96.10     30.21 o 
  -7   4  13       10.72       16.84     13.40 o 
  -6   4  13      159.39      189.29     17.84 o 
  -5   4  13      133.86      127.71     15.53 o 
  -4   4  13      682.80      708.57     19.71 o 
  -3   4  13      109.72      118.31     18.03 o 
  -2   4  13      954.63      931.77     24.62 o 
  -1   4  13      657.60      668.79     21.13 o 
   0   4  13      550.30      555.87      8.91 o 
   1   4  13      797.25      888.37     19.19 o 
   2   4  13      909.20      915.75     21.25 o 
   3   4  13      152.67      157.93      5.76 o 
   4   4  13      654.07      694.03     15.71 o 
   5   4  13      179.66      173.86     12.95 o 
   6   4  13      150.08      159.50     15.02 o 
   7   4  13       17.40       11.32     14.18 o 
   8   4  13      106.15      106.61     22.25 o 
  -8   5  13       38.87       39.50     22.49 o 
  -7   5  13      189.29      152.85     37.78 o 
  -6   5  13      160.97      152.64     16.37 o 
  -5   5  13      165.48      170.85     12.78 o 
  -4   5  13      166.94      146.67     19.56 o 
  -3   5  13      109.27      119.08     17.92 o 
  -2   5  13      133.82      108.74     15.35 o 
  -1   5  13      188.28      174.47     11.37 o 
   0   5  13      253.35      259.00     27.23 o 
   1   5  13      180.28      182.86     26.25 o 
   2   5  13      133.87      141.86      9.71 o 
   3   5  13       98.04       97.07     11.82 o 
   4   5  13      160.88      172.39     11.53 o 
   5   5  13      132.35      134.95     15.50 o 
   6   5  13      134.53      120.54     18.17 o 
   7   5  13      191.42      189.22     32.07 o 
   8   5  13       48.56       42.95     19.50 o 
  -7   6  13      119.80      122.67     27.94 o 
  -6   6  13      428.00      473.79     38.54 o 
  -5   6  13      706.28      752.29     50.20 o 
  -4   6  13      398.31      408.72     24.78 o 
  -3   6  13      183.23      174.02     26.00 o 
  -2   6  13      372.13      374.16     23.09 o 
  -1   6  13      658.01      645.08     37.31 o 
   0   6  13      169.49      162.18     26.05 o 
   1   6  13      628.91      636.87     38.75 o 
   2   6  13      339.85      334.77     11.69 o 
   3   6  13      141.06      148.82     11.30 o 
   4   6  13      395.31      426.81     20.61 o 
   5   6  13      656.86      676.52     33.07 o 
   6   6  13      380.58      385.36     89.84 o 
   7   6  13       81.79       20.70     20.91 o 
  -7   7  13      139.30      176.50     31.98 o 
  -6   7  13      229.77      253.32     33.38 o 
  -5   7  13      535.81      590.89     33.37 o 
  -4   7  13      413.98      447.42     27.39 o 
  -3   7  13      783.93      821.86     34.39 o 
  -2   7  13      698.00      756.59     26.21 o 
  -1   7  13      842.51      848.52     44.86 o 
   0   7  13      790.92      749.24     42.73 o 
   1   7  13      868.16      898.00     47.56 o 
   2   7  13      659.34      702.71     17.70 o 
   3   7  13      826.82      820.35     25.65 o 
   4   7  13      444.77      351.87    100.77 o 
   5   7  13      549.20      604.72     28.01 o 
   6   7  13      226.70      232.66     41.10 o 
   7   7  13      120.11       65.62     41.03 o 
  -6   8  13      357.66      372.71     62.97 o 
  -5   8  13      159.47      176.72     27.13 o 
  -4   8  13      284.58      304.50     29.74 o 
  -3   8  13      436.90      424.82     30.73 o 
  -2   8  13       58.31       46.59     17.08 o 
  -1   8  13      565.72      606.28     43.92 o 
   0   8  13      134.11      135.61     36.12 o 
   1   8  13      543.81      549.64     44.70 o 
   2   8  13       81.17       63.37     21.43 o 
   3   8  13      429.89      431.41     41.90 o 
   4   8  13      301.14      289.38     56.54 o 
   5   8  13      167.79      130.01     30.71 o 
   6   8  13      357.60      325.38     73.26 o 
  -5   9  13       28.96       30.69     23.00 o 
  -4   9  13      124.50      101.20     25.19 o 
  -3   9  13       94.84       99.30     33.96 o 
  -2   9  13      131.61      143.03     35.91 o 
  -1   9  13        1.43        4.22     21.68 o 
   0   9  13       76.95       78.21     30.58 o 
   1   9  13        4.42       18.67     24.20 o 
   2   9  13      119.29       81.10     41.88 o 
   3   9  13       98.94       48.19     30.27 o 
   4   9  13      128.33       78.96     28.68 o 
   5   9  13       27.67       17.52     14.50 o 
  -4  10  13      150.41       77.71     82.87 o 
  -3  10  13       37.60       26.16     29.10 o 
  -2  10  13       82.20       90.53     35.69 o 
  -1  10  13        7.24       23.91     27.04 o 
   0  10  13      381.47      392.43     60.46 o 
   1  10  13       11.64       22.61     26.97 o 
   2  10  13       91.48       72.78     40.62 o 
   3  10  13       40.56       30.52     27.22 o 
   4  10  13      143.36       98.31     54.45 o 
  -2  11  13       56.25       76.16     37.87 o 
  -1  11  13      185.04      212.78     45.54 o 
   0  11  13      200.91      213.47     45.77 o 
   1  11  13      178.25      193.96     42.36 o 
   2  11  13       76.88       90.17     34.04 o 
   0   0  14        6.98        9.26      9.28 o 
   1   0  14     4635.34     4742.58     47.10 o 
   2   0  14      334.61      318.19     14.96 o 
   3   0  14     3601.29     3619.50     43.66 o 
   4   0  14       62.16       70.44     12.14 o 
   5   0  14      938.53     1039.35     28.45 o 
   6   0  14      188.62      182.47     19.26 o 
   7   0  14       67.13       84.24     19.91 o 
   8   0  14        1.35        1.13     12.06 o 
  -8   1  14      154.86       58.43     38.98 o 
  -7   1  14       21.64       18.95     17.22 o 
  -6   1  14      187.68      190.49     18.02 o 
  -5   1  14      118.19      122.13     17.23 o 
  -4   1  14     1176.97     1282.76     27.76 o 
  -3   1  14       59.53       75.22     11.01 o 
  -2   1  14     3291.18     3261.77     59.32 o 
  -1   1  14       70.56       77.61      8.58 o 
   0   1  14     2118.27     2099.03     31.96 o 
   1   1  14       56.58       57.07      7.76 o 
   2   1  14     3256.82     3231.69     35.11 o 
   3   1  14       78.56      100.67     10.36 o 
   4   1  14     1157.44     1281.89     30.81 o 
   5   1  14      134.69      141.71     15.35 o 
   6   1  14      137.80      141.60     20.47 o 
   7   1  14       16.26       14.77     14.16 o 
   8   1  14      163.09      116.84     40.99 o 
  -8   2  14      217.99      144.18     64.55 o 
  -7   2  14      156.77      135.65     42.98 o 
  -6   2  14      119.94      124.25     18.02 o 
  -5   2  14       30.20       36.26     11.95 o 
  -4   2  14        9.18        7.57      7.64 o 
  -3   2  14      604.92      652.04     19.97 o 
  -2   2  14      373.55      388.03     16.99 o 
  -1   2  14      201.03      190.81      9.74 o 
   0   2  14      564.74      536.18     11.65 o 
   1   2  14      205.03      203.18      8.11 o 
   2   2  14      335.90      329.28      9.47 o 
   3   2  14      625.00      691.75     17.68 o 
   4   2  14       21.84       24.22      8.47 o 
   5   2  14       17.46       30.06     11.91 o 
   6   2  14      111.21      147.60     16.56 o 
   7   2  14      135.60      119.00     35.39 o 
   8   2  14      189.05      131.26     43.20 o 
  -8   3  14       67.43       40.53     21.48 o 
  -7   3  14      111.24       79.45     40.04 o 
  -6   3  14       57.38       59.21     14.93 o 
  -5   3  14       49.18       42.37     14.82 o 
  -4   3  14      205.87      200.74     17.68 o 
  -3   3  14      503.43      525.62     22.53 o 
  -2   3  14      549.08      544.24     20.77 o 
  -1   3  14      392.88      376.85     11.56 o 
   0   3  14        6.99        6.64      3.48 o 
   1   3  14      375.06      358.41      7.55 o 
   2   3  14      477.18      476.61      9.22 o 
   3   3  14      450.34      467.78     10.37 o 
   4   3  14      226.38      229.52     11.95 o 
   5   3  14       30.92       29.62      9.67 o 
   6   3  14       77.72       81.08     16.09 o 
   7   3  14      107.11       84.55     27.62 o 
   8   3  14       68.67       49.19     20.20 o 
  -8   4  14        8.69        0.69     13.14 o 
  -7   4  14      475.99      557.77     29.19 o 
  -6   4  14        3.24        6.65      9.73 o 
  -5   4  14      351.37      379.57     17.41 o 
  -4   4  14      558.69      556.13     15.09 o 
  -3   4  14     2402.02     2355.53     46.44 o 
  -2   4  14       17.85       24.11      9.15 o 
  -1   4  14     2229.71     2258.29     28.25 o 
   0   4  14       34.56       24.49      3.58 o 
   1   4  14     2141.30     2217.32     53.54 o 
   2   4  14       18.94       21.61      3.90 o 
   3   4  14     2343.77     2341.49     37.16 o 
   4   4  14      516.07      503.29     13.88 o 
   5   4  14      304.91      357.10     16.92 o 
   6   4  14        7.25        9.83      9.05 o 
   7   4  14      483.62      570.81     29.65 o 
   8   4  14        5.74       14.87     14.40 o 
  -7   5  14       55.84       38.71     23.67 o 
  -6   5  14      475.29      521.36     22.37 o 
  -5   5  14       67.64       61.59     15.78 o 
  -4   5  14     1932.84     2051.78     86.64 o 
  -3   5  14      146.72      133.52     16.72 o 
  -2   5  14     2435.36     2422.80     41.96 o 
  -1   5  14       35.20       35.09      4.22 o 
   0   5  14     1509.88     1376.98     57.24 o 
   1   5  14       42.89       54.21     21.40 o 
   2   5  14     2518.76     2673.06     40.40 o 
   3   5  14      161.08      132.67     12.75 o 
   4   5  14     2007.14     2020.06     60.63 o 
   5   5  14       72.13       58.22      6.62 o 
   6   5  14      507.58      582.69     30.94 o 
   7   5  14       50.17       15.60     12.79 o 
  -7   6  14      194.48      231.44     42.55 o 
  -6   6  14       51.48       59.71     25.29 o 
  -5   6  14      772.53      795.01     40.89 o 
  -4   6  14       14.83        8.68     15.84 o 
  -3   6  14      509.22      556.63     28.84 o 
  -2   6  14       38.52       41.59      9.35 o 
  -1   6  14      992.45      987.91     55.68 o 
   0   6  14      234.40      167.10     32.21 o 
   1   6  14     1028.49     1058.14     58.79 o 
   2   6  14       35.01       41.10     10.68 o 
   3   6  14      491.51      514.11     18.50 o 
   4   6  14       24.40       22.92     11.32 o 
   5   6  14      769.37      821.40     40.25 o 
   6   6  14       56.61       49.96     18.85 o 
   7   6  14      213.26      147.13     71.81 o 
  -6   7  14      157.23      166.86     31.47 o 
  -5   7  14      102.91      122.40     25.25 o 
  -4   7  14      175.07      150.43     21.04 o 
  -3   7  14       95.28       82.30     16.41 o 
  -2   7  14        4.79        3.00      8.27 o 
  -1   7  14        2.61       -7.86     17.39 o 
   0   7  14       27.45       13.80     22.56 o 
   1   7  14        1.26        7.13     18.66 o 
   2   7  14        7.33        4.11      4.84 o 
   3   7  14      110.49      101.78     13.76 o 
   4   7  14      185.86      156.41     21.33 o 
   5   7  14       97.65       90.54     26.09 o 
   6   7  14      149.57      134.78     30.53 o 
  -6   8  14       22.64       23.05     33.31 o 
  -5   8  14      167.26      163.61     26.86 o 
  -4   8  14       43.17       57.74     20.44 o 
  -3   8  14      482.43      467.75     30.86 o 
  -2   8  14       15.20       18.91     22.29 o 
  -1   8  14      508.76      470.64     64.70 o 
   0   8  14        1.60       -1.40     13.70 o 
   1   8  14      509.18      530.07     57.04 o 
   2   8  14       19.14       23.60     21.40 o 
   3   8  14      444.49      395.83     44.44 o 
   4   8  14       51.44       42.01     17.70 o 
   5   8  14      153.16      128.69     34.94 o 
   6   8  14       27.77       25.35     17.90 o 
  -5   9  14        0.89       17.43     36.93 o 
  -4   9  14      634.54      627.06     57.08 o 
  -3   9  14        0.46        2.81     19.58 o 
  -2   9  14     1198.43     1252.54     64.44 o 
  -1   9  14       19.84       27.54     27.02 o 
   0   9  14      929.58      926.39     58.85 o 
   1   9  14       23.79       64.37     32.29 o 
   2   9  14     1187.36     1341.07     64.86 o 
   3   9  14        0.90        3.36     16.11 o 
   4   9  14      566.64      711.61     49.50 o 
   5   9  14        1.76       -1.90     10.88 o 
  -3  10  14      491.18      534.43     56.83 o 
  -2  10  14       37.43       38.88     31.93 o 
  -1  10  14      547.03      612.17     55.63 o 
   0  10  14       42.33       54.55     33.43 o 
   1  10  14      540.48      598.76     55.81 o 
   2  10  14       39.08       25.24     33.27 o 
   3  10  14      501.78      668.90     54.06 o 
  -1  11  14      121.71      106.17     47.20 o 
   0  11  14      224.05      269.44     56.78 o 
   1  11  14      120.37      119.78     36.78 o 
   1   0  15      513.19      528.16     16.49 o 
   2   0  15       17.63       12.04      6.73 o 
   3   0  15        1.11        1.45      6.76 o 
   4   0  15       13.16       16.69     10.27 o 
   5   0  15      192.98      217.63     21.12 o 
   6   0  15      187.77      172.63     18.61 o 
   7   0  15       64.94       53.97     18.74 o 
   8   0  15        0.50       -2.25     13.39 o 
  -8   1  15       62.14       20.91     18.73 o 
  -7   1  15      273.27      204.58     64.74 o 
  -6   1  15       94.90       97.50     18.09 o 
  -5   1  15      160.48      169.33     19.44 o 
  -4   1  15      173.89      192.00     15.55 o 
  -3   1  15      106.57      102.23     12.38 o 
  -2   1  15       92.22       98.19     12.06 o 
  -1   1  15     1128.64     1124.59     19.11 o 
   0   1  15      363.99      355.11     10.79 o 
   1   1  15     1120.06     1105.61     17.31 o 
   2   1  15      129.76      138.78      9.38 o 
   3   1  15      105.22       99.67     10.92 o 
   4   1  15      206.14      238.10     17.37 o 
   5   1  15      159.46      176.93     15.67 o 
   6   1  15      101.92      109.39     16.52 o 
   7   1  15      287.28      163.34     75.42 o 
   8   1  15       65.04       28.22     21.44 o 
  -8   2  15      136.75       80.15     42.34 o 
  -7   2  15       94.69       57.61     31.64 o 
  -6   2  15      492.70      570.60     26.58 o 
  -5   2  15      485.65      538.25     24.07 o 
  -4   2  15      370.02      415.35     18.06 o 
  -3   2  15       29.17       22.79      9.75 o 
  -2   2  15     1594.74     1603.65     29.49 o 
  -1   2  15      517.95      521.83     14.62 o 
   0   2  15     4248.74     4259.55     42.68 o 
   1   2  15      490.45      503.78     11.68 o 
   2   2  15     1525.79     1553.81     23.52 o 
   3   2  15       71.39       72.63      8.65 o 
   4   2  15      415.52      488.64     16.89 o 
   5   2  15      485.77      560.41     24.35 o 
   6   2  15      444.52      550.24     26.13 o 
   7   2  15      104.88       70.75     21.96 o 
   8   2  15      148.62      128.17     36.70 o 
  -8   3  15       76.09       40.80     24.30 o 
  -7   3  15      259.52      240.19     91.25 o 
  -6   3  15      441.24      457.75     25.76 o 
  -5   3  15      453.00      489.12     22.42 o 
  -4   3  15      119.46      142.06     12.96 o 
  -3   3  15     1197.97     1256.65     32.40 o 
  -2   3  15      609.00      618.82     22.11 o 
  -1   3  15     2486.99     2535.19     44.26 o 
   0   3  15      608.15      579.36     12.77 o 
   1   3  15     2543.63     2578.00     25.72 o 
   2   3  15      527.92      533.23     11.25 o 
   3   3  15     1050.23     1146.06     17.16 o 
   4   3  15      118.22      106.54     13.49 o 
   5   3  15      377.44      407.33     18.57 o 
   6   3  15      433.96      473.36     21.92 o 
   7   3  15      287.22      289.70     49.74 o 
   8   3  15       92.77       59.95     24.08 o 
  -7   4  15      211.38      116.98     66.94 o 
  -6   4  15      137.95      110.20     29.16 o 
  -5   4  15      104.93       95.34     15.54 o 
  -4   4  15      675.36      653.82     35.73 o 
  -3   4  15      274.75      259.50     20.59 o 
  -2   4  15      354.79      365.95     18.02 o 
  -1   4  15      336.22      343.21     13.90 o 
   0   4  15      335.54      342.27     13.42 o 
   1   4  15      361.51      394.90     26.49 o 
   2   4  15      424.08      445.94     12.24 o 
   3   4  15      235.43      224.14     11.69 o 
   4   4  15      586.28      611.27     14.12 o 
   5   4  15      110.16      111.38     15.90 o 
   6   4  15      151.58      165.11     23.01 o 
   7   4  15      221.78      131.64     66.60 o 
  -7   5  15       20.12       12.76     18.63 o 
  -6   5  15      280.84      259.73     29.39 o 
  -5   5  15       61.34       62.40     25.68 o 
  -4   5  15       79.73       71.16     20.53 o 
  -3   5  15       79.44       65.75     17.33 o 
  -2   5  15        0.11       -0.05      6.45 o 
  -1   5  15       78.36       53.97      6.33 o 
   0   5  15       54.60       65.68     21.72 o 
   1   5  15       73.98       66.15     19.56 o 
   2   5  15        1.37        5.83      8.37 o 
   3   5  15       88.37       85.02     11.90 o 
   4   5  15       55.24       36.33      9.80 o 
   5   5  15       64.99       49.67      9.52 o 
   6   5  15      292.69      238.82     61.79 o 
   7   5  15       13.13       10.11     15.60 o 
  -7   6  15      116.71      147.06     35.30 o 
  -6   6  15      224.24      266.17     30.75 o 
  -5   6  15      135.74      171.24     24.09 o 
  -4   6  15      298.92      307.58     53.05 o 
  -3   6  15      357.10      361.82     23.10 o 
  -2   6  15      792.07      800.96     27.51 o 
  -1   6  15      214.93      171.96     37.04 o 
   0   6  15     1336.18     1270.84     51.74 o 
   1   6  15      253.32      213.90     27.39 o 
   2   6  15      766.32      786.59     20.93 o 
   3   6  15      386.92      398.83     44.39 o 
   4   6  15      291.56      303.03     27.84 o 
   5   6  15      156.66      158.18     28.78 o 
   6   6  15      213.26      213.26     45.25 o 
   7   6  15      129.07       70.52     36.93 o 
  -6   7  15      133.95      156.92     31.63 o 
  -5   7  15      668.08      727.22     37.71 o 
  -4   7  15      278.50      266.58     35.40 o 
  -3   7  15      564.32      584.21     27.17 o 
  -2   7  15      205.87      177.32     56.94 o 
  -1   7  15     1838.31     1730.41     72.84 o 
   0   7  15      869.91      868.12     61.32 o 
   1   7  15     1818.06     1806.82     62.94 o 
   2   7  15      219.96      239.70     35.47 o 
   3   7  15      606.71      636.52     23.23 o 
   4   7  15      271.52      263.98     33.67 o 
   5   7  15      678.31      767.40     35.07 o 
   6   7  15      141.59      105.17     35.30 o 
  -5   8  15      106.84      114.18     25.38 o 
  -4   8  15      467.16      490.47     50.17 o 
  -3   8  15      146.60      129.76     39.89 o 
  -2   8  15      593.84      592.81     55.69 o 
  -1   8  15      247.89      113.86    106.94 o 
   0   8  15      523.29      540.63     47.63 o 
   1   8  15      220.06      156.08     71.28 o 
   2   8  15      611.65      712.69     59.47 o 
   3   8  15      154.34      121.28     36.71 o 
   4   8  15      471.39      520.76     35.07 o 
   5   8  15      105.38      102.59     23.82 o 
  -4   9  15       85.75       95.76     38.00 o 
  -3   9  15      230.77      213.27     42.23 o 
  -2   9  15       30.65        7.50     22.43 o 
  -1   9  15      124.55       90.71     76.22 o 
   0   9  15        1.67       19.94     26.19 o 
   1   9  15      135.37      159.75     34.08 o 
   2   9  15       31.71       25.91     25.94 o 
   3   9  15      239.81      120.04     65.88 o 
   4   9  15       97.74       52.85     35.39 o 
  -3  10  15       36.76       53.55     41.18 o 
  -2  10  15       10.16       19.51     30.16 o 
  -1  10  15      218.31      214.35     45.85 o 
   0  10  15       19.75       17.70     29.24 o 
   1  10  15      210.93      182.44     52.39 o 
   2  10  15       17.14       19.91     26.08 o 
   3  10  15       29.92       20.36     27.34 o 
   0   0  16      223.62      198.01     14.21 o 
   1   0  16      594.77      553.45     16.56 o 
   2   0  16      392.32      389.56     13.46 o 
   3   0  16        6.01       11.75      7.56 o 
   4   0  16     1172.81     1281.65     32.86 o 
   5   0  16       20.31       19.79     13.84 o 
   6   0  16      363.32      443.57     26.94 o 
   7   0  16        0.06        0.14      8.67 o 
   8   0  16      386.42      491.98     43.11 o 
  -8   1  16       27.58       12.30     19.19 o 
  -7   1  16      199.37      201.28     46.69 o 
  -6   1  16      186.68      150.10     32.66 o 
  -5   1  16      550.29      647.01     30.40 o 
  -4   1  16       80.01       87.74     15.13 o 
  -3   1  16     1335.21     1374.27     35.27 o 
  -2   1  16      335.61      347.18     17.43 o 
  -1   1  16     1105.84     1060.53     21.84 o 
   0   1  16      567.10      578.79     14.24 o 
   1   1  16      769.44      717.36     14.68 o 
   2   1  16      303.84      307.11     13.54 o 
   3   1  16     1436.94     1500.13     27.33 o 
   4   1  16       73.93       87.84     13.58 o 
   5   1  16      529.71      621.31     27.73 o 
   6   1  16      197.58      235.84     19.90 o 
   7   1  16      181.58      106.91     50.81 o 
   8   1  16       22.08        9.76     16.10 o 
  -8   2  16       27.19        7.30     19.91 o 
  -7   2  16       76.94       48.86     24.35 o 
  -6   2  16       89.00       72.46     17.63 o 
  -5   2  16       53.37       54.37     15.60 o 
  -4   2  16      173.37      184.52     15.36 o 
  -3   2  16      248.45      274.96     17.62 o 
  -2   2  16       74.12       65.33     11.88 o 
  -1   2  16      272.93      280.41     13.82 o 
   0   2  16       46.36       41.75      7.13 o 
   1   2  16      263.38      266.16     10.29 o 
   2   2  16       47.28       43.30      7.54 o 
   3   2  16      248.29      256.11     14.18 o 
   4   2  16      192.20      217.46     15.20 o 
   5   2  16       62.75       63.73     14.58 o 
   6   2  16       84.96       86.82     18.04 o 
   7   2  16       68.03       33.04     17.02 o 
   8   2  16       23.75       15.17     17.77 o 
  -7   3  16       14.97       11.72     14.92 o 
  -6   3  16       24.17       17.12     16.24 o 
  -5   3  16      102.35      101.51     16.35 o 
  -4   3  16      138.52      128.65     13.66 o 
  -3   3  16      283.43      298.57     19.88 o 
  -2   3  16      148.04      134.06     15.20 o 
  -1   3  16      213.36      224.18     10.97 o 
   0   3  16        0.46       -1.56      3.10 o 
   1   3  16      161.59      166.30      9.12 o 
   2   3  16      147.80      133.39      7.02 o 
   3   3  16      349.90      381.73     14.25 o 
   4   3  16      150.46      139.01     14.82 o 
   5   3  16       81.89       81.13     18.56 o 
   6   3  16       34.28       36.54     15.36 o 
   7   3  16       18.14       17.36     18.18 o 
  -7   4  16        3.93        7.36     18.21 o 
  -6   4  16      276.58      126.64     69.03 o 
  -5   4  16       41.66       41.78     10.29 o 
  -4   4  16      997.99     1085.57     39.60 o 
  -3   4  16       93.55      100.85     15.74 o 
  -2   4  16     1403.20     1404.30     36.37 o 
  -1   4  16       10.27        7.20      5.57 o 
   0   4  16      969.44     1009.28     16.17 o 
   1   4  16       13.26        1.39     12.08 o 
   2   4  16     1358.72     1382.66     27.50 o 
   3   4  16       87.74      107.94      8.83 o 
   4   4  16     1040.83     1074.49     34.16 o 
   5   4  16       30.26       32.70      8.75 o 
   6   4  16      293.38      235.65     81.63 o 
   7   4  16        1.65       -9.75     15.75 o 
  -7   5  16      203.78       66.40     74.35 o 
  -6   5  16       30.43       30.90     19.32 o 
  -5   5  16      627.74      723.90     46.02 o 
  -4   5  16       68.63       64.50     18.24 o 
  -3   5  16     1499.67     1421.81     52.60 o 
  -2   5  16      131.76      122.86     13.09 o 
  -1   5  16     1325.84     1280.46     19.43 o 
   0   5  16      388.86      381.24     33.85 o 
   1   5  16     1426.07     1476.09     52.09 o 
   2   5  16      123.36      141.97     18.26 o 
   3   5  16     1379.43     1465.10     33.14 o 
   4   5  16       61.55       70.14     14.68 o 
   5   5  16      636.27      708.84     46.04 o 
   6   5  16       29.97       26.95     16.49 o 
   7   5  16      198.52      153.31     63.79 o 
  -6   6  16      179.54      171.87     31.64 o 
  -5   6  16      109.29      106.60     23.04 o 
  -4   6  16      405.71      461.18     33.75 o 
  -3   6  16      188.68      182.56     51.11 o 
  -2   6  16     1019.70     1005.92     31.51 o 
  -1   6  16       74.96       66.54     32.21 o 
   0   6  16     1091.84     1098.80     51.81 o 
   1   6  16       61.44       49.19     21.03 o 
   2   6  16      922.31      995.53     45.98 o 
   3   6  16      179.51      191.70     30.29 o 
   4   6  16      447.98      497.22     21.66 o 
   5   6  16      112.26       96.74     19.00 o 
   6   6  16      198.18      183.54     35.79 o 
  -6   7  16       88.16       82.67     28.13 o 
  -5   7  16       14.60       23.59     17.52 o 
  -4   7  16       54.99       55.59     22.48 o 
  -3   7  16       93.85      108.75     40.46 o 
  -2   7  16      116.08       43.77     47.56 o 
  -1   7  16       88.59       34.98     41.06 o 
   0   7  16       34.61       22.01     30.00 o 
   1   7  16       81.16       61.63     24.56 o 
   2   7  16      124.90      110.97     31.29 o 
   3   7  16      104.21       96.99     30.38 o 
   4   7  16       72.29       57.03     12.59 o 
   5   7  16       13.81       15.60     15.70 o 
   6   7  16       74.98       76.22     23.17 o 
  -5   8  16      104.91      117.87     51.40 o 
  -4   8  16      178.38      163.48     39.64 o 
  -3   8  16       70.44       65.15     31.93 o 
  -2   8  16      360.97      219.38    159.23 o 
  -1   8  16      105.26       48.27     57.02 o 
   0   8  16       99.54       58.85     59.82 o 
   1   8  16      101.52       60.87     31.47 o 
   2   8  16      373.16      389.89     44.16 o 
   3   8  16       77.56       48.83     25.64 o 
   4   8  16      170.53      141.33     43.71 o 
   5   8  16       96.92       56.78     34.28 o 
  -4   9  16       66.77       68.67     42.97 o 
  -3   9  16      441.98      444.11     53.73 o 
  -2   9  16       23.71        9.52     24.06 o 
  -1   9  16      463.19      353.80    245.05 o 
   0   9  16       35.92       18.84     26.47 o 
   1   9  16      405.62      304.08    141.68 o 
   2   9  16       24.30       27.13     25.86 o 
   3   9  16      430.96      503.47     51.63 o 
   4   9  16       66.92        1.03     27.18 o 
  -2  10  16      193.88        2.36     28.36 o 
  -1  10  16       16.53        1.87     16.48 o 
   0  10  16      366.93      414.25     62.78 o 
   1  10  16       20.55       13.63     24.69 o 
   2  10  16      178.61      204.73     62.92 o 
   1   0  17        1.30        1.82      5.30 o 
   2   0  17      140.10      159.72     12.02 o 
   3   0  17       79.83       69.36     14.93 o 
   4   0  17       14.79       17.08     12.91 o 
   5   0  17       29.54       39.40     15.22 o 
   6   0  17       76.04       42.50     21.49 o 
   7   0  17       13.28       15.09     16.02 o 
  -7   1  17       80.31       43.17     25.12 o 
  -6   1  17      142.76      147.03     36.54 o 
  -5   1  17      238.52      221.84     20.09 o 
  -4   1  17       88.46      104.65     18.75 o 
  -3   1  17       76.53       74.56     14.01 o 
  -2   1  17      780.19      787.82     22.31 o 
  -1   1  17      536.92      534.96     16.64 o 
   0   1  17       15.42       12.23      6.70 o 
   1   1  17      527.78      548.53     15.80 o 
   2   1  17      677.11      694.71     16.61 o 
   3   1  17       46.22       52.60      9.64 o 
   4   1  17       46.54       55.23     13.04 o 
   5   1  17      241.58      222.65     48.08 o 
   6   1  17      129.62       95.01     42.73 o 
   7   1  17       67.08       30.51     16.24 o 
  -7   2  17      240.99      178.15     74.62 o 
  -6   2  17      206.83      204.53     40.69 o 
  -5   2  17      377.19      417.79     30.81 o 
  -4   2  17      162.40      184.34     16.00 o 
  -3   2  17      497.71      515.80     23.17 o 
  -2   2  17      296.73      294.24     15.79 o 
  -1   2  17      208.77      210.99     12.19 o 
   0   2  17     1063.29     1036.11     17.66 o 
   1   2  17      157.70      158.50     11.36 o 
   2   2  17      341.73      363.42     10.71 o 
   3   2  17      483.83      503.61     15.99 o 
   4   2  17      211.69      228.62     16.26 o 
   5   2  17      325.30      385.96     24.23 o 
   6   2  17      211.53      189.35     30.46 o 
   7   2  17      255.31       66.62     57.14 o 
  -7   3  17      194.24      110.03     51.72 o 
  -6   3  17      262.57      203.39     88.35 o 
  -5   3  17      160.41      181.33     17.05 o 
  -4   3  17     1009.93     1006.60     44.22 o 
  -3   3  17      179.72      183.16     17.34 o 
  -2   3  17      299.53      315.63     16.11 o 
  -1   3  17      619.92      626.75     18.57 o 
   0   3  17     1065.86     1076.74     18.58 o 
   1   3  17      703.20      720.17     14.48 o 
   2   3  17      278.66      289.18      9.13 o 
   3   3  17      261.51      271.87     11.97 o 
   4   3  17      914.48      969.82     24.38 o 
   5   3  17      193.92      164.00     28.21 o 
   6   3  17      221.87      197.66     33.55 o 
   7   3  17      204.81       72.52     47.97 o 
  -7   4  17       44.98       14.85     21.21 o 
  -6   4  17       54.37       19.14     21.29 o 
  -5   4  17      212.52      136.40     68.75 o 
  -4   4  17      120.44      103.52     18.88 o 
  -3   4  17      242.04      237.65     18.60 o 
  -2   4  17      610.68      570.32     20.22 o 
  -1   4  17      739.10      710.78     15.63 o 
   0   4  17      126.15      133.47      8.20 o 
   1   4  17      852.55      847.26     40.18 o 
   2   4  17      672.93      655.75     27.44 o 
   3   4  17      231.76      216.40     13.70 o 
   4   4  17      133.92      131.27     23.14 o 
   5   4  17      193.92      187.71     34.08 o 
   6   4  17       69.62       44.71     18.82 o 
   7   4  17       58.69       10.92     16.01 o 
  -6   5  17        2.61       16.21     19.60 o 
  -5   5  17       81.35       75.80     31.85 o 
  -4   5  17      310.27      307.19     30.28 o 
  -3   5  17       97.08       86.42     18.61 o 
  -2   5  17       49.00       27.70      8.69 o 
  -1   5  17      124.25       97.77      7.64 o 
   0   5  17        1.38        2.43     12.27 o 
   1   5  17      125.38      115.74     24.12 o 
   2   5  17       45.97       37.02     20.64 o 
   3   5  17      102.81      100.82     18.68 o 
   4   5  17      313.98      324.55     45.83 o 
   5   5  17       88.31       89.18     19.70 o 
   6   5  17        6.01        6.76     13.86 o 
  -6   6  17      206.90      213.21     33.85 o 
  -5   6  17      268.33      215.61     27.35 o 
  -4   6  17      251.52      259.85     30.26 o 
  -3   6  17      170.52      180.37     19.87 o 
  -2   6  17      137.42       86.32     27.46 o 
  -1   6  17      365.55      401.70     39.23 o 
   0   6  17      305.37      178.45    152.14 o 
   1   6  17      359.26      389.43     37.54 o 
   2   6  17      123.36      141.02     32.09 o 
   3   6  17      158.00      167.52     27.62 o 
   4   6  17      228.79      237.31     26.10 o 
   5   6  17      291.06      302.70     42.25 o 
   6   6  17      184.86      119.46     38.72 o 
  -5   7  17      132.79      153.99     26.41 o 
  -4   7  17      263.88      281.09     42.12 o 
  -3   7  17      288.82      286.03     50.96 o 
  -2   7  17      773.19      734.33     51.88 o 
  -1   7  17      536.23      569.97     47.27 o 
   0   7  17      361.10      390.20     42.76 o 
   1   7  17      546.41      513.20     53.34 o 
   2   7  17      762.66      808.09     49.12 o 
   3   7  17      305.25      309.09     66.41 o 
   4   7  17      249.88      245.81     64.68 o 
   5   7  17      104.67      104.04     23.48 o 
  -4   8  17       92.16      107.84     44.21 o 
  -3   8  17      248.23      268.88     44.21 o 
  -2   8  17      157.52       80.36     67.80 o 
  -1   8  17      465.25      445.10     48.41 o 
   0   8  17      166.97       75.36     76.22 o 
   1   8  17      458.27      489.28     47.34 o 
   2   8  17      173.65      175.67     36.13 o 
   3   8  17      256.33      256.22     45.99 o 
   4   8  17       67.48       66.10     31.11 o 
  -3   9  17       50.14       59.00     35.63 o 
  -2   9  17       15.31       -2.84     20.11 o 
  -1   9  17       62.17       29.92     46.84 o 
   0   9  17       69.80       30.76     47.11 o 
   1   9  17       62.16       45.76     27.93 o 
   2   9  17        9.87       28.61     32.56 o 
   3   9  17       38.77       15.01     35.59 o 
   0   0  18       35.28       37.85     12.33 o 
   1   0  18     1360.53     1319.37     22.57 o 
   2   0  18        5.48        4.55      7.48 o 
   3   0  18     1116.70     1181.55     33.07 o 
   4   0  18       96.22       87.88     14.39 o 
   5   0  18      342.26      358.91     80.89 o 
   6   0  18       89.09       41.22     21.45 o 
   7   0  18      281.69      297.71    116.83 o 
  -7   1  18       47.00       46.33     19.92 o 
  -6   1  18      182.64      102.30     51.64 o 
  -5   1  18       32.97       35.07     15.25 o 
  -4   1  18      581.48      629.62     23.68 o 
  -3   1  18       17.12        8.60     10.11 o 
  -2   1  18      809.36      842.76     25.54 o 
  -1   1  18       29.49       37.18     10.30 o 
   0   1  18      802.08      814.46     17.19 o 
   1   1  18       42.15       43.28      8.48 o 
   2   1  18      784.46      819.30     20.32 o 
   3   1  18       10.28       14.95      8.15 o 
   4   1  18      672.28      737.68     25.37 o 
   5   1  18       41.03       38.89     18.18 o 
   6   1  18      200.23      139.80     58.16 o 
   7   1  18       47.61       23.88     20.40 o 
  -7   2  18        3.34        0.63     13.65 o 
  -6   2  18       56.88       31.56     20.13 o 
  -5   2  18      187.14      175.83     24.03 o 
  -4   2  18      134.57      108.22     19.83 o 
  -3   2  18      109.42      106.11     15.85 o 
  -2   2  18       26.92       21.19     12.03 o 
  -1   2  18      159.34      160.36     12.89 o 
   0   2  18     1092.91     1042.07     19.68 o 
   1   2  18      122.51      116.17      8.78 o 
   2   2  18       21.61       15.97      6.76 o 
   3   2  18      118.78      123.17     13.78 o 
   4   2  18      159.24      141.56     14.95 o 
   5   2  18      209.60      189.13     35.86 o 
   6   2  18       63.57       40.81     24.38 o 
   7   2  18        1.75        0.95     10.92 o 
  -7   3  18       15.27       11.16     23.09 o 
  -6   3  18       83.96       35.01     32.55 o 
  -5   3  18       43.22       36.03     13.17 o 
  -4   3  18      125.85       86.78     26.63 o 
  -3   3  18       17.24       11.68     10.93 o 
  -2   3  18      176.15      179.99     15.83 o 
  -1   3  18       21.99       25.11      8.41 o 
   0   3  18      966.50      980.13     22.44 o 
   1   3  18       26.91       25.95      6.45 o 
   2   3  18      190.37      189.01     10.32 o 
   3   3  18       27.14       21.96      6.80 o 
   4   3  18      105.04       88.44     11.25 o 
   5   3  18       61.85       53.89     15.97 o 
   6   3  18       74.77       41.43     24.73 o 
   7   3  18       23.04       -0.01     10.55 o 
  -6   4  18        5.66        9.49     16.09 o 
  -5   4  18      453.70      460.37     31.45 o 
  -4   4  18       40.20       21.73     13.80 o 
  -3   4  18      700.33      705.04     29.08 o 
  -2   4  18      147.73       98.49     15.47 o 
  -1   4  18     1291.25     1296.01     22.95 o 
   0   4  18       28.58       18.50      3.86 o 
   1   4  18     1321.72     1350.80     51.57 o 
   2   4  18      163.33      108.12      8.27 o 
   3   4  18      717.20      848.12     37.96 o 
   4   4  18       32.43       27.87     15.59 o 
   5   4  18      413.85      450.41     84.88 o 
   6   4  18       10.19       10.83     14.79 o 
  -6   5  18      352.68      315.77    108.77 o 
  -5   5  18       45.58       33.05     29.16 o 
  -4   5  18      505.19      507.66     27.65 o 
  -3   5  18        3.25       -3.12      8.23 o 
  -2   5  18     1248.80     1247.78     26.41 o 
  -1   5  18      173.11      144.70      6.80 o 
   0   5  18     1676.12     1578.35     66.48 o 
   1   5  18      170.36      155.05     29.04 o 
   2   5  18     1272.42     1365.77     51.71 o 
   3   5  18        5.95        5.41      9.85 o 
   4   5  18      598.34      660.04     31.29 o 
   5   5  18       37.01       40.35     16.50 o 
   6   5  18      324.71      309.78     67.24 o 
  -5   6  18      287.82      253.55     38.63 o 
  -4   6  18       14.67       18.16     18.68 o 
  -3   6  18      325.59      311.72     50.30 o 
  -2   6  18      237.64      127.08    117.72 o 
  -1   6  18      540.58      542.18     44.54 o 
   0   6  18       18.66       26.31     36.54 o 
   1   6  18      505.67      494.90     42.71 o 
   2   6  18      256.85      253.06     35.16 o 
   3   6  18      314.53      372.87     40.91 o 
   4   6  18        7.70       22.08     14.77 o 
   5   6  18      281.77      286.86     34.90 o 
  -4   7  18       52.63       36.34     38.40 o 
  -3   7  18       60.86       52.97     30.66 o 
  -2   7  18       14.73       11.16     22.06 o 
  -1   7  18       12.84        2.58     17.60 o 
   0   7  18       25.48        3.08     18.53 o 
   1   7  18       16.50       14.20     19.77 o 
   2   7  18       11.35        0.30     22.59 o 
   3   7  18       66.81       72.80     30.95 o 
   4   7  18       45.88       47.33     27.79 o 
  -3   8  18       65.33       76.68     35.06 o 
  -2   8  18       54.72       29.24     44.85 o 
  -1   8  18      122.74       30.74     48.89 o 
   0   8  18        6.94       11.83     24.19 o 
   1   8  18      136.07       83.20     47.72 o 
   2   8  18       54.26       71.93     34.26 o 
   3   8  18       82.35      102.62     36.25 o 
  -1   9  18       34.37        6.58     24.69 o 
   0   9  18      454.88      340.91    237.66 o 
   1   9  18       42.32       43.17     40.15 o 
   1   0  19       18.27       13.63      8.03 o 
   2   0  19        7.12        7.73      9.37 o 
   3   0  19      174.94      173.66     22.75 o 
   4   0  19       14.75       18.00     13.15 o 
   5   0  19        5.87       13.33     13.76 o 
   6   0  19        8.21        6.76     13.47 o 
  -6   1  19      177.42      116.18     52.19 o 
  -5   1  19       38.70       27.13     16.37 o 
  -4   1  19      242.89      203.72     20.06 o 
  -3   1  19      310.18      285.41     32.97 o 
  -2   1  19      296.66      288.12     18.15 o 
  -1   1  19      329.30      331.12     14.58 o 
   0   1  19      469.35      460.09     16.94 o 
   1   1  19      351.52      347.84     14.50 o 
   2   1  19      275.49      270.97     15.18 o 
   3   1  19      303.33      311.27     17.78 o 
   4   1  19      275.76      247.55     30.99 o 
   5   1  19       35.31       32.73     17.18 o 
   6   1  19      194.86       -0.63     14.58 o 
  -6   2  19      107.27       51.16     30.62 o 
  -5   2  19      454.18      454.09     89.04 o 
  -4   2  19      395.19      421.01     25.07 o 
  -3   2  19      391.15      420.16     23.08 o 
  -2   2  19     1048.37     1085.74     28.92 o 
  -1   2  19      964.61      942.53     22.57 o 
   0   2  19      904.93      937.76     20.63 o 
   1   2  19      873.42      857.69     19.87 o 
   2   2  19     1082.53     1117.99     24.12 o 
   3   2  19      440.45      476.66     22.78 o 
   4   2  19      401.03      442.39     25.68 o 
   5   2  19      447.73      482.15     21.63 o 
   6   2  19      124.00        2.01     15.61 o 
  -6   3  19       99.74       33.37     28.83 o 
  -5   3  19      269.54      194.47     75.11 o 
  -4   3  19      245.24      195.68     45.46 o 
  -3   3  19      886.26      864.82     32.69 o 
  -2   3  19      417.47      436.19     19.57 o 
  -1   3  19      717.06      733.49     20.00 o 
   0   3  19      231.35      248.43     11.93 o 
   1   3  19      782.69      788.78     15.15 o 
   2   3  19      380.05      373.95     14.83 o 
   3   3  19      916.41      921.81     27.39 o 
   4   3  19      214.45      221.82     32.15 o 
   5   3  19      266.95      279.83     82.25 o 
   6   3  19      108.13       41.98     43.11 o 
  -6   4  19      122.95       83.97     40.65 o 
  -5   4  19        5.37        4.15     13.21 o 
  -4   4  19      256.04      153.50     68.22 o 
  -3   4  19       29.19       25.14     14.15 o 
  -2   4  19      235.24      178.34     32.14 o 
  -1   4  19      236.63      201.57     34.92 o 
   0   4  19      253.07      241.58      9.21 o 
   1   4  19      284.92      278.25     29.60 o 
   2   4  19      235.92      215.64     39.76 o 
   3   4  19       15.11       12.62     17.16 o 
   4   4  19      248.11      246.13     38.78 o 
   5   4  19        8.78        0.37     12.95 o 
   6   4  19      124.29      115.99     36.67 o 
  -5   5  19       50.93       24.32     25.54 o 
  -4   5  19       71.24       44.76     34.86 o 
  -3   5  19       31.64       24.02     13.77 o 
  -2   5  19      107.42      108.89     33.95 o 
  -1   5  19       39.07        9.32     19.20 o 
   0   5  19       13.75        5.89     22.96 o 
   1   5  19       31.68       31.47     20.72 o 
   2   5  19      117.56      107.52     27.91 o 
   3   5  19       37.78       46.88     15.27 o 
   4   5  19       90.40       91.30     20.37 o 
   5   5  19       59.97       56.44     24.20 o 
  -4   6  19       75.86       72.97     41.65 o 
  -3   6  19      474.48      454.54     58.64 o 
  -2   6  19      233.19       52.44     74.89 o 
  -1   6  19      119.07       43.92     72.82 o 
   0   6  19      317.66      202.27    168.24 o 
   1   6  19      135.74      130.10     34.71 o 
   2   6  19      197.84      190.56     33.94 o 
   3   6  19      468.99      485.82     49.90 o 
   4   6  19      111.00       83.07     32.37 o 
  -4   7  19      189.22      163.96     53.77 o 
  -3   7  19      360.40      397.04     59.67 o 
  -2   7  19      134.79       65.97     57.16 o 
  -1   7  19      394.79      438.08     48.26 o 
   0   7  19      270.74      156.80    141.51 o 
   1   7  19      383.08      279.51    121.91 o 
   2   7  19      128.60      147.29     34.60 o 
   3   7  19      354.94      362.08     45.61 o 
   4   7  19      172.97      159.58     45.74 o 
  -2   8  19      182.11       -4.43     28.36 o 
  -1   8  19       88.87       52.83     50.37 o 
   0   8  19       70.51       43.78     51.99 o 
   1   8  19       83.28       51.67     32.31 o 
   2   8  19      162.34      172.91     38.53 o 
   0   0  20     1892.25     1879.63     48.40 o 
   1   0  20      201.82      199.94     15.07 o 
   2   0  20     2015.76     2056.28     40.37 o 
   3   0  20       10.86        6.56      9.50 o 
   4   0  20      826.75      869.79     33.09 o 
   5   0  20        0.29        2.94     10.42 o 
   6   0  20      561.45      651.59     36.99 o 
  -6   1  20        2.77        4.79     12.16 o 
  -5   1  20      473.96      411.99     99.65 o 
  -4   1  20      122.56      107.69     26.61 o 
  -3   1  20      900.70     1015.27     36.60 o 
  -2   1  20        8.78       16.00      9.92 o 
  -1   1  20     1532.50     1534.45     27.60 o 
   0   1  20      136.95      158.09     13.43 o 
   1   1  20     1407.56     1423.96     26.79 o 
   2   1  20       12.13       16.59     10.55 o 
   3   1  20      929.09     1023.58     24.60 o 
   4   1  20      107.46       84.83     15.54 o 
   5   1  20      475.40      577.82     33.36 o 
   6   1  20        6.76       17.49     15.75 o 
  -6   2  20       18.54       -2.06     13.70 o 
  -5   2  20      118.64        0.95     11.53 o 
  -4   2  20       94.14       46.50     24.60 o 
  -3   2  20       68.77       71.22     16.36 o 
  -2   2  20       59.17       54.30     12.65 o 
  -1   2  20       63.39       63.27     10.93 o 
   0   2  20       76.00       53.24     10.91 o 
   1   2  20       67.32       65.67     10.09 o 
   2   2  20       48.03       42.75      8.57 o 
   3   2  20       70.84       71.58     10.36 o 
   4   2  20      106.27      118.97     18.42 o 
   5   2  20      119.20       37.81     35.80 o 
   6   2  20       30.46        0.76     12.70 o 
  -5   3  20      241.50      183.30     74.68 o 
  -4   3  20       37.12       21.70     16.33 o 
  -3   3  20       88.70       71.61     16.38 o 
  -2   3  20       61.63       49.96     12.83 o 
  -1   3  20      177.24      157.45     15.20 o 
   0   3  20       94.20       77.06     11.71 o 
   1   3  20      161.05      149.11      9.66 o 
   2   3  20       65.40       62.35     13.21 o 
   3   3  20      100.25      100.92     21.75 o 
   4   3  20       43.09       47.61     20.07 o 
   5   3  20      236.01      185.60     79.10 o 
  -5   4  20       24.73       22.61     18.28 o 
  -4   4  20      811.63      830.67     50.31 o 
  -3   4  20       47.39       28.27     12.26 o 
  -2   4  20      450.20      502.71     22.49 o 
  -1   4  20        4.25        2.88     14.95 o 
   0   4  20      715.66      628.87     42.81 o 
   1   4  20        1.45      -14.32     21.34 o 
   2   4  20      439.04      520.73     39.56 o 
   3   4  20       54.13       64.63     17.93 o 
   4   4  20      833.73      989.71     47.27 o 
   5   4  20       30.76       17.38     17.06 o 
  -4   5  20       84.27        2.95     23.04 o 
  -3   5  20      305.92        1.77     20.97 o 
  -2   5  20       25.05       38.02     32.09 o 
  -1   5  20      617.43      607.66     45.93 o 
   0   5  20       69.55       78.78     24.84 o 
   1   5  20      657.17      713.49     50.27 o 
   2   5  20       16.93       15.31     22.36 o 
   3   5  20      249.56      318.77     45.50 o 
   4   5  20       98.38       72.67     23.30 o 
  -4   6  20      102.26       -3.55     26.59 o 
  -3   6  20       43.09        4.73     25.41 o 
  -2   6  20      134.98       -4.43     39.00 o 
  -1   6  20        9.17        7.10     20.41 o 
   0   6  20      222.11      128.64     63.40 o 
   1   6  20       15.30        4.72     17.13 o 
   2   6  20      115.27      154.74     36.62 o 
   3   6  20       33.29       40.71     30.99 o 
   4   6  20       83.53      123.06     42.33 o 
  -3   7  20       31.04       26.00     36.63 o 
  -2   7  20       25.43        1.18     35.15 o 
  -1   7  20        6.21       -3.55     25.70 o 
   0   7  20        4.55        6.34     18.59 o 
   1   7  20        4.39       -0.87     13.73 o 
   2   7  20       26.62       44.40     29.19 o 
   3   7  20       35.65       32.20     43.72 o 
   1   0  21       11.23       18.89      9.12 o 
   2   0  21      119.85      154.56     15.19 o 
   3   0  21        2.22        8.65     10.47 o 
   4   0  21      111.44       88.94     36.03 o 
   5   0  21        8.72       -4.14     15.88 o 
  -5   1  21      165.61       55.08     53.30 o 
  -4   1  21      209.00       -9.38     16.24 o 
  -3   1  21      421.07      482.63     24.35 o 
  -2   1  21      669.23      673.14     25.01 o 
  -1   1  21      334.39      333.52     19.64 o 
   0   1  21      168.15      181.24     13.14 o 
   1   1  21      305.54      302.10     18.36 o 
   2   1  21      659.58      627.28     21.40 o 
   3   1  21      397.21      436.83     21.15 o 
   4   1  21      200.97      256.27     56.46 o 
   5   1  21      152.97       93.30     43.66 o 
  -5   2  21      426.14      486.00     35.15 o 
  -4   2  21      290.59      280.84     85.32 o 
  -3   2  21      912.25     1047.86     50.96 o 
  -2   2  21      393.34      410.31     24.31 o 
  -1   2  21      824.48      867.13     25.56 o 
   0   2  21      457.78      461.07     16.83 o 
   1   2  21      853.03      877.67     24.95 o 
   2   2  21      343.87      355.27     17.08 o 
   3   2  21      899.47      986.70     37.82 o 
   4   2  21      290.13      324.45     24.53 o 
   5   2  21      427.06      519.30     92.03 o 
  -5   3  21      175.01       56.29     58.11 o 
  -4   3  21      591.33      627.33     42.39 o 
  -3   3  21      163.93      132.42     52.62 o 
  -2   3  21      509.13      549.48     25.23 o 
  -1   3  21      298.46      318.80     59.10 o 
   0   3  21      700.06      669.58     35.63 o 
   1   3  21      272.10      312.52     30.32 o 
   2   3  21      528.35      613.72     42.75 o 
   3   3  21      142.14      167.91     34.92 o 
   4   3  21      571.55      683.31     37.24 o 
   5   3  21      157.10      117.91     54.84 o 
  -4   4  21       17.51        8.37     26.25 o 
  -3   4  21      116.53       72.17     32.36 o 
  -2   4  21      131.26      173.41     62.33 o 
  -1   4  21      133.60       81.52     55.39 o 
   0   4  21       17.60       16.40     22.74 o 
   1   4  21      154.67      198.14     35.16 o 
   2   4  21      128.38      174.78     31.75 o 
   3   4  21      115.04      152.78     33.75 o 
   4   4  21       12.13       30.48     19.59 o 
  -4   5  21       30.88        2.95     23.93 o 
  -3   5  21       12.79        0.30     16.54 o 
  -2   5  21       35.09       52.58     54.95 o 
  -1   5  21       26.02       16.84     28.66 o 
   0   5  21       21.44       21.60     22.49 o 
   1   5  21       22.75       33.63     28.59 o 
   2   5  21       28.70       45.32     35.10 o 
   3   5  21       22.46       37.57     32.48 o 
   4   5  21       33.74       24.45     28.51 o 
  -3   6  21       84.16        2.95     23.93 o 
  -2   6  21       68.67       66.47     40.18 o 
  -1   6  21      218.92      256.72     54.06 o 
   0   6  21       53.86       13.27     24.26 o 
   1   6  21      214.33      107.84    106.06 o 
   2   6  21       74.52       77.99     31.88 o 
   3   6  21       87.70       76.12     38.10 o 
  -1   7  21       77.94        3.25     42.24 o 
   0   7  21      116.23      100.72     91.43 o 
   1   7  21       94.51        1.18     23.63 o 
   0   0  22      336.33      386.23     24.39 o 
   1   0  22     1335.89     1389.00     31.31 o 
   2   0  22      113.83      111.72     14.47 o 
   3   0  22     1115.44     1216.63     43.55 o 
   4   0  22       78.71       66.59     30.32 o 
  -4   1  22      454.45      522.52     29.83 o 
  -3   1  22       80.62       89.76     19.06 o 
  -2   1  22      710.24      768.63     29.72 o 
  -1   1  22      139.69      144.16     15.78 o 
   0   1  22      721.12      796.29     23.49 o 
   1   1  22      144.34      141.87     15.49 o 
   2   1  22      690.53      752.38     23.17 o 
   3   1  22       85.49       85.54     15.18 o 
   4   1  22      483.48      545.46     43.02 o 
  -4   2  22       26.28       26.67     19.43 o 
  -3   2  22       26.88       36.74     17.65 o 
  -2   2  22        1.74       10.11     12.35 o 
  -1   2  22      184.28      168.35     20.21 o 
   0   2  22       77.97       70.61     12.99 o 
   1   2  22      166.02      163.63     20.83 o 
   2   2  22        4.16       -4.55      9.63 o 
   3   2  22       32.53       60.55     31.60 o 
   4   2  22       21.66       20.79     21.50 o 
  -4   3  22      111.47       81.05     34.51 o 
  -3   3  22       39.82       39.18     17.80 o 
  -2   3  22       92.46       71.40     16.55 o 
  -1   3  22        2.63        2.03     19.09 o 
   0   3  22      278.65      213.84     33.36 o 
   1   3  22        1.66        2.78     20.57 o 
   2   3  22      105.62      120.13     31.08 o 
   3   3  22       33.53       44.79     25.63 o 
   4   3  22      110.82      132.72     26.51 o 
  -3   4  22      166.21        2.66     22.45 o 
  -2   4  22       18.71       13.29     26.00 o 
  -1   4  22      478.33      484.38     43.00 o 
   0   4  22      105.66      118.39     31.43 o 
   1   4  22      453.82      477.61     39.06 o 
   2   4  22       13.83       17.00     25.40 o 
   3   4  22      199.12      245.47     51.81 o 
  -2   5  22      271.97      244.90     50.52 o 
  -1   5  22       49.89       64.40     58.79 o 
   0   5  22      758.63      789.58     62.00 o 
   1   5  22       44.08       56.30     26.76 o 
   2   5  22      236.62      274.45     40.12 o 
  -1   6  22      216.15      210.63     82.42 o 
   0   6  22       13.46       12.49     27.63 o 
   1   6  22      228.59       -4.73     28.95 o 
   1   0  23       41.26       49.03     13.67 o 
   2   0  23        0.47        2.25      8.05 o 
   3   0  23        1.77        9.85     13.53 o 
  -3   1  23      405.02      486.88     41.72 o 
  -2   1  23       71.33       77.90     17.36 o 
  -1   1  23      210.25      196.11     17.66 o 
   0   1  23       46.54       57.68     13.66 o 
   1   1  23      238.26      229.02     16.74 o 
   2   1  23       51.79       49.91     14.67 o 
   3   1  23      407.21      498.63     43.16 o 
  -3   2  23       64.50       66.90     18.87 o 
  -2   2  23      768.03      804.01     39.96 o 
  -1   2  23      113.54       99.83     17.48 o 
   0   2  23      192.39      155.51     20.24 o 
   1   2  23      108.05      108.91     24.98 o 
   2   2  23      811.33      944.43     69.53 o 
   3   2  23       60.27       50.13     25.81 o 
  -3   3  23      260.36        1.77     31.31 o 
  -2   3  23      149.02      141.80     40.18 o 
  -1   3  23      242.20      227.11     34.57 o 
   0   3  23       11.75        4.91     19.85 o 
   1   3  23      286.01      267.50     33.76 o 
   2   3  23      160.04      171.67     32.32 o 
   3   3  23      304.50      362.71     48.99 o 
  -2   4  23       13.05       12.41     27.47 o 
  -1   4  23       11.39       -0.63     16.32 o 
   0   4  23      133.63      149.96     34.48 o 
   1   4  23       18.76        6.13     18.97 o 
   2   4  23        4.76       -2.55     20.89 o 
   0   0  24      988.02     1075.85     38.98 o 
   1   0  24        3.09       10.34      9.97 o 
   2   0  24      218.86      205.32     22.27 o 
  -2   1  24       40.49       31.93     15.33 o 
  -1   1  24      281.13      279.16     22.82 o 
   0   1  24        1.38        0.88      7.53 o 
   1   1  24      268.14      307.30     27.21 o 
   2   1  24       54.88       47.62     19.80 o 
  -2   2  24       76.16       59.67     49.04 o 
  -1   2  24       84.47      144.43     29.38 o 
   0   2  24        9.49       32.68     26.14 o 
   1   2  24       84.29       82.63     29.96 o 
   2   2  24       70.49       56.13     36.63 o 
   0   3  24       66.69       59.24     28.00 o 
                                                 
